# Supplementary material for: The co-crystal N,N′-bis­[(pyridin-1-ium-2-yl)meth­yl]ethane­dithio­amide bis­(2,6-di­nitro­benzoate)–2,6-di­nitro­benzoic acid (1/4)
Source: Acta Crystallogr Sect E Struct Rep Online. 2013 Sep 4;69(Pt 10):o1506–7. doi: 10.1107/S1600536813023490 (PMC3790379; doi:10.1107/S1600536813023490)
Supplement: Supplementary file 1 [file e-69-o1506-sup1.cif]

##############################################################################
#                                                                            #
# This CIF contains the data in a paper accepted for publication in          #
# Acta Crystallographica Section E. It conforms to the requirements of       #
# Notes for Authors for Acta Crystallographica Section E, and has been       #
# peer reviewed under the auspices of the IUCr Commission on Journals.       #
#                                                                            #
# Full details of the Crystallographic Information File format               #
# are given in the paper "The Crystallographic Information File (CIF):       #
# a New Standard Archive File for Crystallography" by S. R. Hall, F. H.      #
# Allen and I. D. Brown [Acta Cryst. (1991), A47, 655-685].                  #
#                                                                            #
# The current version of the core CIF dictionary is obtainable from          #
# ftp://ftp.iucr.org/pub/cif_core.dic.                                       #
#                                                                            #
# Software is freely available for graphical display of the structure(s)     #
# in this CIF. For information consult the CIF software page                 #
# http://www.iucr.org/resources/cif/software.                                #
#                                                                            #
# This file may be used for bona fide research purposes within the           #
# scientific community so long as proper attribution is given to the journal # 
# article from which it was obtained.                                        #
#                                                                            #
##############################################################################
data_general
_audit_creation_method     SHELXL-97
_journal_date_recd_electronic     2013-08-10
_journal_date_accepted     2013-08-21
_journal_name_full     'Acta Crystallographica, Section E'
_journal_year     2013
_journal_volume     69
_journal_issue     10
_journal_page_first     o1506
_journal_page_last     o1507
_journal_paper_category     QO
_journal_paper_doi     10.1107/S1600536813023490
_journal_coeditor_code     XU5732
_publ_contact_author_name     ' Edward RT Tiekink '
_publ_contact_author_address
;
Department of Chemistry, University of Malaya,
50603 Kuala Lumpur, Malaysia
;
_publ_contact_author_email
;
edward.tiekink@gmail.com
;
_publ_contact_author_fax     ' (65) 6790 9801 '
_publ_contact_author_phone     ' (65) 6790 6775 '
_publ_section_title
;
The cocrystal
<i>N</i>,<i>N</i>'-Bis[(pyridin-1-ium-2-yl)methyl]ethanedithioamide
bis(2,6-dinitrobenzoate)--2,6-dinitrobenzoic acid (1/4)
;
loop_
    _publ_author_name
    _publ_author_address
    'Arman, Hadi D. '
;
Department of Chemistry, The University of Texas at San Antonio,
One UTSA Circle, San Antonio, Texas 78249-0698, USA
;
    'Miller, Tyler '
;
Department of Chemistry, The University of Texas at San Antonio,
One UTSA Circle, San Antonio, Texas 78249-0698, USA
;
    'Poplaukhin, Pavel '
;
Chemical Abstracts Service, 2540 Olentangy River Rd, Columbus,
Ohio 43202, USA
;
    'Tiekink, Edward R. T.'
;
Department of Chemistry, University of Malaya,
50603 Kuala Lumpur, Malaysia
;
_publ_section_synopsis     .
data_I
_audit_creation_method     SHELXL-97
_chemical_name_systematic
;
<i>N</i>,<i>N</i>'-Bis[(pyridin-1-ium-2-yl)methyl]ethanedithioamide
bis(2,6-dinitrobenzoate)--2,6-dinitrobenzoic acid (1/4)
;
_chemical_name_common     ?
_chemical_formula_moiety
                            'C14 H16 N4 S2 2+, 2(C7 H3 N2 O6 -), 4(C7 H4 N2 O6)'
_chemical_formula_sum     'C56 H38 N16 O36 S2'
_chemical_formula_iupac     'C14 H16 N4 S2 2+, 2C7 H3 N2 O6 -, 4C7 H4 N2 O6'
_chemical_formula_weight     1575.14
_chemical_melting_point     ?
_symmetry_cell_setting     triclinic
_symmetry_space_group_name_H-M     'P -1'
_symmetry_space_group_name_Hall     '-P 1'
loop_
    _symmetry_equiv_pos_as_xyz
    'x, y, z'
    '-x, -y, -z'
_cell_length_a     11.157(2)
_cell_length_b     11.524(3)
_cell_length_c     14.967(4)
_cell_angle_alpha     79.601(18)
_cell_angle_beta     72.859(17)
_cell_angle_gamma     61.237(12)
_cell_volume     1610.3(7)
_cell_formula_units_Z     1
_cell_measurement_reflns_used     5825
_cell_measurement_theta_min     2.2
_cell_measurement_theta_max     40.6
_cell_measurement_temperature     98(2)
_exptl_crystal_description     'block'
_exptl_crystal_colour     'red'
_exptl_crystal_size_max     0.35
_exptl_crystal_size_mid     0.10
_exptl_crystal_size_min     0.09
_exptl_crystal_density_diffrn     1.624
_exptl_crystal_density_meas     ?
_exptl_crystal_density_method     'not measured'
_exptl_crystal_F_000     806
_exptl_absorpt_coefficient_mu     0.200
_exptl_absorpt_correction_type     none
_exptl_absorpt_process_details     ?
_exptl_absorpt_correction_T_min     ?
_exptl_absorpt_correction_T_max     ?
_exptl_special_details
;
;
_diffrn_ambient_temperature     98(2)
_diffrn_radiation_type     MoK\a
_diffrn_radiation_wavelength     0.71069
_diffrn_radiation_source     'fine-focus sealed tube'
_diffrn_radiation_monochromator     graphite
_diffrn_measurement_device_type     'Rigaku AFC12\K/SATURN724'
_diffrn_measurement_method     \w
_diffrn_detector_area_resol_mean     ?
_diffrn_reflns_number     10659
_diffrn_reflns_av_R_equivalents     0.0396
_diffrn_reflns_av_sigmaI/netI     0.0592
_diffrn_reflns_theta_min     2.02
_diffrn_reflns_theta_max     27.50
_diffrn_reflns_theta_full     27.50
_diffrn_measured_fraction_theta_max     0.989
_diffrn_measured_fraction_theta_full     0.989
_diffrn_reflns_limit_h_min     -11
_diffrn_reflns_limit_h_max     14
_diffrn_reflns_limit_k_min     -14
_diffrn_reflns_limit_k_max     14
_diffrn_reflns_limit_l_min     -19
_diffrn_reflns_limit_l_max     19
_diffrn_standards_number     0
_diffrn_standards_interval_count     0
_diffrn_standards_interval_time     ?
_diffrn_standards_decay_%     0
_refine_special_details
;
Refinement of <i>F</i>^2^ against ALL reflections. The weighted <i>R</i>-factor
<i>wR</i> and goodness of fit <i>S</i> are based on <i>F</i>^2^, conventional
<i>R</i>-factors <i>R</i> are based on <i>F</i>, with <i>F</i> set to zero for
negative <i>F</i>^2^. The threshold expression of <i>F</i>^2^ >
2\s(<i>F</i>^2^) is used only for calculating <i>R</i>-factors(gt) <i>etc</i>.
and is not relevant to the choice of reflections for refinement.
<i>R</i>-factors based on <i>F</i>^2^ are statistically about twice as large
as those based on <i>F</i>, and <i>R</i>- factors based on ALL data will be
even larger.
;
_reflns_number_total     7317
_reflns_number_gt     5680
_reflns_threshold_expression     'I>2\s(I)'
_refine_ls_structure_factor_coef     Fsqd
_refine_ls_matrix_type     full
_refine_ls_R_factor_all     0.0855
_refine_ls_R_factor_gt     0.0645
_refine_ls_wR_factor_gt     0.1502
_refine_ls_wR_factor_ref     0.1655
_refine_ls_goodness_of_fit_ref     1.064
_refine_ls_restrained_S_all     1.064
_refine_ls_number_reflns     7317
_refine_ls_number_parameters     518
_refine_ls_number_restraints     4
_refine_ls_hydrogen_treatment     mixed
_refine_ls_weighting_scheme     calc
_refine_ls_weighting_details
         'calc w=1/[\s^2^(Fo^2^)+(0.0657P)^2^+1.3610P] where P=(Fo^2^+2Fc^2^)/3'
_atom_sites_solution_hydrogens     geom
_atom_sites_solution_primary     direct
_atom_sites_solution_secondary     difmap
_refine_ls_shift/su_max     0.000
_refine_ls_shift/su_mean     0.000
_refine_diff_density_max     1.012
_refine_diff_density_min     -0.499
_refine_ls_extinction_method     none
_refine_ls_extinction_coef     ?
loop_
    _atom_type_symbol
    _atom_type_description
    _atom_type_scat_dispersion_real
    _atom_type_scat_dispersion_imag
    _atom_type_scat_source
    'C' 'C' 0.0033 0.0016
                         'International Tables Vol C Tables 4.2.6.8 and 6.1.1.4'
    'H' 'H' 0.0000 0.0000
                         'International Tables Vol C Tables 4.2.6.8 and 6.1.1.4'
    'N' 'N' 0.0061 0.0033
                         'International Tables Vol C Tables 4.2.6.8 and 6.1.1.4'
    'O' 'O' 0.0106 0.0060
                         'International Tables Vol C Tables 4.2.6.8 and 6.1.1.4'
    'S' 'S' 0.1246 0.1234
                         'International Tables Vol C Tables 4.2.6.8 and 6.1.1.4'
_computing_data_collection
                 'CrystalClear (Molecular Structure Corporation & Rigaku, 2005)'
_computing_cell_refinement
                 'CrystalClear (Molecular Structure Corporation & Rigaku, 2005)'
_computing_data_reduction
                 'CrystalClear (Molecular Structure Corporation & Rigaku, 2005)'
_computing_structure_solution     'SHELXS97 (Sheldrick, 2008)'
_computing_structure_refinement     'SHELXL97 (Sheldrick, 2008)'
_computing_molecular_graphics
                       'ORTEPII (Johnson, 1976) and DIAMOND (Brandenburg, 2006)'
_computing_publication_material     'publCIF (Westrip, 2010)'
loop_
    _atom_site_type_symbol
    _atom_site_label
    _atom_site_fract_x
    _atom_site_fract_y
    _atom_site_fract_z
    _atom_site_U_iso_or_equiv
    _atom_site_adp_type
    _atom_site_calc_flag
    _atom_site_refinement_flags
    _atom_site_occupancy
    _atom_site_symmetry_multiplicity
    _atom_site_disorder_assembly
    _atom_site_disorder_group
    S S1 0.70660(8) 0.37681(7) 0.41826(6) 0.03648(19) Uani d . 1 1 . .
    O O1 0.1913(3) 0.7776(2) 0.13753(16) 0.0472(6) Uani d . 1 1 . .
    O O2 0.0893(3) 0.6553(2) 0.22582(16) 0.0450(6) Uani d D 1 1 . .
    H H1O 0.036(4) 0.717(3) 0.263(2) 0.067 Uiso d D 1 1 . .
    O O3 0.3630(3) 0.5734(3) 0.2630(2) 0.0622(8) Uani d . 1 1 . .
    O O4 0.5840(3) 0.4611(3) 0.19541(18) 0.0619(8) Uani d . 1 1 . .
    O O5 0.1081(3) 0.5406(3) -0.0511(2) 0.0651(8) Uani d . 1 1 . .
    O O6 0.0553(3) 0.6949(3) 0.0351(2) 0.0763(9) Uani d . 1 1 . .
    O O7 0.4776(2) 0.26021(19) 0.29655(13) 0.0301(4) Uani d . 1 1 . .
    O O8 0.4287(2) 0.08980(19) 0.35613(14) 0.0298(4) Uani d D 1 1 . .
    H H2O 0.5105(18) 0.047(3) 0.366(2) 0.045 Uiso d D 1 1 . .
    O O9 0.4564(2) 0.0995(2) 0.16249(15) 0.0417(5) Uani d . 1 1 . .
    O O10 0.2965(3) 0.0709(3) 0.1314(2) 0.0676(9) Uani d . 1 1 . .
    O O11 0.0990(2) 0.5488(2) 0.44050(14) 0.0351(5) Uani d . 1 1 . .
    O O12 0.2474(2) 0.3455(2) 0.47019(14) 0.0387(5) Uani d . 1 1 . .
    O O13 0.90607(19) -0.17032(19) 0.34152(13) 0.0303(4) Uani d . 1 1 . .
    O O14 0.67500(19) -0.04280(18) 0.38458(12) 0.0267(4) Uani d . 1 1 . .
    O O15 0.7209(2) -0.2732(2) 0.30113(14) 0.0364(5) Uani d . 1 1 . .
    O O16 0.6182(3) -0.2497(3) 0.19193(18) 0.0653(8) Uani d . 1 1 . .
    O O17 0.952(2) 0.139(2) 0.1598(9) 0.057(3) Uani d P 0.65(7) 1 . .
    O O17A 0.881(9) 0.196(6) 0.1569(13) 0.073(13) Uani d P 0.35(7) 1 . .
    O O18 0.8389(2) 0.1022(2) 0.29373(14) 0.0386(5) Uani d . 1 1 . .
    N N1 0.7670(2) 0.0044(2) 0.51789(14) 0.0221(4) Uani d D 1 1 . .
    H H1N 0.744(3) -0.020(3) 0.4758(16) 0.027 Uiso d D 1 1 . .
    N N2 0.4912(2) 0.3477(2) 0.53239(16) 0.0273(5) Uani d D 1 1 . .
    H H2N 0.4095(18) 0.379(3) 0.5734(17) 0.033 Uiso d D 1 1 . .
    N N3 0.4577(3) 0.5049(3) 0.20045(19) 0.0414(6) Uani d . 1 1 . .
    N N4 0.1306(3) 0.5836(3) 0.0067(2) 0.0450(7) Uani d . 1 1 . .
    N N5 0.3340(3) 0.1284(3) 0.16974(16) 0.0353(5) Uani d . 1 1 . .
    N N6 0.1660(2) 0.4306(2) 0.42466(16) 0.0298(5) Uani d . 1 1 . .
    N N7 0.6920(3) -0.2256(2) 0.22561(17) 0.0356(6) Uani d . 1 1 . .
    N N8 0.8680(3) 0.0999(3) 0.20945(19) 0.0383(6) Uani d . 1 1 . .
    C C1 0.6818(3) 0.1241(3) 0.55403(17) 0.0238(5) Uani d . 1 1 . .
    C C2 0.8845(3) -0.0856(3) 0.54572(18) 0.0272(5) Uani d . 1 1 . .
    H H2 0.9417 -0.1685 0.5172 0.033 Uiso calc R 1 1 . .
    C C3 0.9197(3) -0.0553(3) 0.6158(2) 0.0333(6) Uani d . 1 1 . .
    H H3 1.0020 -0.1169 0.6365 0.040 Uiso calc R 1 1 . .
    C C4 0.8332(3) 0.0669(3) 0.6560(2) 0.0362(7) Uani d . 1 1 . .
    H H4 0.8559 0.0886 0.7051 0.043 Uiso calc R 1 1 . .
    C C5 0.7144(3) 0.1571(3) 0.62510(19) 0.0321(6) Uani d . 1 1 . .
    H H5 0.6557 0.2408 0.6524 0.039 Uiso calc R 1 1 . .
    C C6 0.5559(3) 0.2091(2) 0.51299(19) 0.0265(5) Uani d . 1 1 . .
    H H6A 0.5858 0.2003 0.4443 0.032 Uiso calc R 1 1 . .
    H H6B 0.4849 0.1759 0.5385 0.032 Uiso calc R 1 1 . .
    C C7 0.5477(3) 0.4270(2) 0.48907(18) 0.0246(5) Uani d . 1 1 . .
    C C8 0.2867(3) 0.5484(3) 0.10827(18) 0.0274(5) Uani d . 1 1 . .
    C C9 0.4185(3) 0.4676(3) 0.12775(18) 0.0297(6) Uani d . 1 1 . .
    C C10 0.5164(3) 0.3527(3) 0.0827(2) 0.0370(7) Uani d . 1 1 . .
    H H10 0.6047 0.3013 0.0985 0.044 Uiso calc R 1 1 . .
    C C11 0.4855(4) 0.3125(3) 0.0145(2) 0.0415(7) Uani d . 1 1 . .
    H H11 0.5518 0.2327 -0.0162 0.050 Uiso calc R 1 1 . .
    C C12 0.3575(4) 0.3891(3) -0.0088(2) 0.0368(7) Uani d . 1 1 . .
    H H12 0.3355 0.3631 -0.0561 0.044 Uiso calc R 1 1 . .
    C C13 0.2618(3) 0.5043(3) 0.03774(19) 0.0307(6) Uani d . 1 1 . .
    C C14 0.1825(3) 0.6752(3) 0.15902(19) 0.0302(6) Uani d . 1 1 . .
    C C15 0.2550(3) 0.2777(3) 0.29713(17) 0.0247(5) Uani d . 1 1 . .
    C C16 0.2231(3) 0.2407(3) 0.22679(18) 0.0277(5) Uani d . 1 1 . .
    C C17 0.0909(3) 0.3051(3) 0.20708(19) 0.0318(6) Uani d . 1 1 . .
    H H17 0.0738 0.2765 0.1585 0.038 Uiso calc R 1 1 . .
    C C18 -0.0145(3) 0.4107(3) 0.2588(2) 0.0312(6) Uani d . 1 1 . .
    H H18 -0.1053 0.4551 0.2461 0.037 Uiso calc R 1 1 . .
    C C19 0.0110(3) 0.4528(3) 0.32935(19) 0.0286(5) Uani d . 1 1 . .
    H H19 -0.0613 0.5262 0.3649 0.034 Uiso calc R 1 1 . .
    C C20 0.1443(3) 0.3856(3) 0.34695(18) 0.0266(5) Uani d . 1 1 . .
    C C21 0.4005(3) 0.2085(3) 0.31645(17) 0.0246(5) Uani d . 1 1 . .
    C C22 0.7842(3) -0.0671(2) 0.22087(17) 0.0238(5) Uani d . 1 1 . .
    C C23 0.7426(3) -0.1301(3) 0.17386(18) 0.0271(5) Uani d . 1 1 . .
    C C24 0.7446(3) -0.1059(3) 0.07891(19) 0.0301(6) Uani d . 1 1 . .
    H H24 0.7145 -0.1507 0.0498 0.036 Uiso calc R 1 1 . .
    C C25 0.7905(3) -0.0164(3) 0.02744(18) 0.0314(6) Uani d . 1 1 . .
    H H25 0.7936 -0.0002 -0.0375 0.038 Uiso calc R 1 1 . .
    C C26 0.8318(3) 0.0494(3) 0.07111(19) 0.0306(6) Uani d . 1 1 . .
    H H26 0.8633 0.1114 0.0366 0.037 Uiso calc R 1 1 . .
    C C27 0.8268(3) 0.0237(3) 0.16622(19) 0.0273(5) Uani d . 1 1 . .
    C C28 0.7888(3) -0.0975(3) 0.32410(17) 0.0254(5) Uani d . 1 1 . .
loop_
    _atom_site_aniso_label
    _atom_site_aniso_U_11
    _atom_site_aniso_U_22
    _atom_site_aniso_U_33
    _atom_site_aniso_U_12
    _atom_site_aniso_U_13
    _atom_site_aniso_U_23
    S1 0.0282(4) 0.0248(4) 0.0446(4) -0.0084(3) 0.0039(3) -0.0065(3)
    O1 0.0520(14) 0.0229(11) 0.0448(13) -0.0102(10) 0.0058(11) -0.0005(9)
    O2 0.0467(13) 0.0259(11) 0.0455(13) -0.0157(10) 0.0170(10) -0.0123(9)
    O3 0.079(2) 0.0403(15) 0.0657(17) -0.0112(14) -0.0344(16) -0.0180(13)
    O4 0.0589(17) 0.092(2) 0.0520(15) -0.0505(17) -0.0298(13) 0.0319(14)
    O5 0.0656(18) 0.087(2) 0.0663(17) -0.0437(17) -0.0345(15) -0.0006(15)
    O6 0.0590(18) 0.0609(19) 0.086(2) 0.0067(15) -0.0384(17) -0.0163(16)
    O7 0.0281(10) 0.0300(10) 0.0325(10) -0.0137(9) -0.0095(8) 0.0035(8)
    O8 0.0247(9) 0.0256(10) 0.0364(10) -0.0104(8) -0.0108(8) 0.0077(8)
    O9 0.0303(11) 0.0413(13) 0.0436(12) -0.0095(10) -0.0037(9) -0.0080(10)
    O10 0.0554(16) 0.072(2) 0.0743(19) -0.0090(14) -0.0276(14) -0.0419(15)
    O11 0.0370(11) 0.0287(11) 0.0371(11) -0.0110(9) -0.0098(9) -0.0059(8)
    O12 0.0336(11) 0.0412(12) 0.0335(11) -0.0052(10) -0.0173(9) -0.0036(9)
    O13 0.0252(9) 0.0296(10) 0.0263(9) -0.0014(8) -0.0097(8) -0.0058(7)
    O14 0.0241(9) 0.0238(9) 0.0235(9) -0.0024(8) -0.0056(7) -0.0065(7)
    O15 0.0447(12) 0.0299(11) 0.0317(10) -0.0162(10) -0.0074(9) 0.0004(8)
    O16 0.105(2) 0.086(2) 0.0476(14) -0.076(2) -0.0205(15) -0.0017(14)
    O17 0.066(7) 0.067(7) 0.056(3) -0.052(6) 0.002(3) -0.013(4)
    O17A 0.14(3) 0.09(2) 0.046(5) -0.09(3) -0.022(10) 0.006(7)
    O18 0.0471(13) 0.0406(12) 0.0364(11) -0.0217(11) -0.0145(10) -0.0081(9)
    N1 0.0242(10) 0.0232(11) 0.0206(10) -0.0118(9) -0.0059(8) -0.0010(8)
    N2 0.0224(11) 0.0207(11) 0.0346(12) -0.0075(9) -0.0024(9) -0.0055(9)
    N3 0.0518(17) 0.0423(16) 0.0402(14) -0.0278(14) -0.0217(13) 0.0115(12)
    N4 0.0445(16) 0.0393(16) 0.0494(16) -0.0133(13) -0.0218(13) 0.0019(12)
    N5 0.0390(14) 0.0354(14) 0.0277(12) -0.0107(11) -0.0120(11) -0.0047(10)
    N6 0.0268(11) 0.0332(13) 0.0269(11) -0.0109(10) -0.0082(9) -0.0009(9)
    N7 0.0483(15) 0.0321(13) 0.0311(12) -0.0224(12) -0.0051(11) -0.0077(10)
    N8 0.0400(14) 0.0397(15) 0.0414(14) -0.0237(13) -0.0045(12) -0.0084(11)
    C1 0.0251(12) 0.0218(12) 0.0251(12) -0.0119(11) -0.0052(10) -0.0003(9)
    C2 0.0274(13) 0.0228(13) 0.0287(13) -0.0102(11) -0.0088(11) 0.0044(10)
    C3 0.0374(15) 0.0340(16) 0.0343(15) -0.0186(13) -0.0174(13) 0.0068(12)
    C4 0.0491(18) 0.0365(16) 0.0347(15) -0.0229(15) -0.0219(14) 0.0011(12)
    C5 0.0388(15) 0.0274(14) 0.0314(14) -0.0134(13) -0.0115(12) -0.0043(11)
    C6 0.0252(12) 0.0187(12) 0.0353(14) -0.0076(11) -0.0098(11) -0.0035(10)
    C7 0.0206(12) 0.0217(13) 0.0283(12) -0.0063(11) -0.0049(10) -0.0052(10)
    C8 0.0288(13) 0.0237(13) 0.0235(12) -0.0094(11) -0.0035(10) 0.0004(10)
    C9 0.0331(14) 0.0271(14) 0.0260(13) -0.0127(12) -0.0080(11) 0.0039(10)
    C10 0.0286(14) 0.0274(15) 0.0375(15) -0.0044(12) -0.0026(12) 0.0048(12)
    C11 0.0446(18) 0.0233(14) 0.0327(15) -0.0052(13) 0.0054(13) -0.0014(11)
    C12 0.0538(19) 0.0298(15) 0.0261(13) -0.0204(14) -0.0067(13) -0.0006(11)
    C13 0.0380(15) 0.0246(14) 0.0280(13) -0.0124(12) -0.0100(12) 0.0005(10)
    C14 0.0336(15) 0.0237(14) 0.0287(13) -0.0101(12) -0.0059(11) -0.0015(10)
    C15 0.0248(12) 0.0268(13) 0.0227(12) -0.0117(11) -0.0079(10) 0.0020(10)
    C16 0.0295(13) 0.0274(14) 0.0241(12) -0.0114(11) -0.0078(10) 0.0007(10)
    C17 0.0350(15) 0.0351(15) 0.0297(13) -0.0172(13) -0.0148(12) 0.0039(11)
    C18 0.0258(13) 0.0334(15) 0.0352(14) -0.0132(12) -0.0122(11) 0.0040(11)
    C19 0.0237(13) 0.0273(14) 0.0294(13) -0.0076(11) -0.0077(11) 0.0015(10)
    C20 0.0262(13) 0.0290(14) 0.0250(12) -0.0123(11) -0.0087(10) 0.0016(10)
    C21 0.0246(12) 0.0250(13) 0.0223(12) -0.0098(11) -0.0061(10) -0.0001(9)
    C22 0.0209(12) 0.0205(12) 0.0232(12) -0.0026(10) -0.0057(9) -0.0049(9)
    C23 0.0291(13) 0.0235(13) 0.0266(13) -0.0096(11) -0.0061(10) -0.0044(10)
    C24 0.0319(14) 0.0336(15) 0.0272(13) -0.0137(12) -0.0087(11) -0.0079(11)
    C25 0.0282(14) 0.0364(16) 0.0224(12) -0.0077(12) -0.0072(11) -0.0037(11)
    C26 0.0260(13) 0.0287(14) 0.0298(13) -0.0094(12) -0.0037(11) 0.0010(11)
    C27 0.0254(13) 0.0246(13) 0.0313(13) -0.0089(11) -0.0077(11) -0.0061(10)
    C28 0.0301(13) 0.0220(13) 0.0241(12) -0.0090(11) -0.0097(10) -0.0043(9)
_geom_special_details
;
All s.u.'s (except the s.u. in the dihedral angle between two l.s. planes) are
estimated using the full covariance matrix. The cell s.u.'s are taken into
account individually in the estimation of s.u.'s in distances, angles and
torsion angles; correlations between s.u.'s in cell parameters are only used
when they are defined by crystal symmetry. An approximate (isotropic)
treatment of cell s.u.'s is used for estimating s.u.'s involving l.s. planes.
;
loop_
    _geom_bond_atom_site_label_1
    _geom_bond_atom_site_label_2
    _geom_bond_site_symmetry_2
    _geom_bond_distance
    _geom_bond_publ_flag
    S1 C7 . 1.651(3) ?
    O1 C14 . 1.209(3) ?
    O2 C14 . 1.291(3) ?
    O2 H1O . 0.845(10) ?
    O3 N3 . 1.223(4) ?
    O4 N3 . 1.230(4) ?
    O5 N4 . 1.209(4) ?
    O6 N4 . 1.217(4) ?
    O7 C21 . 1.209(3) ?
    O8 C21 . 1.314(3) ?
    O8 H2O . 0.846(10) ?
    O9 N5 . 1.214(3) ?
    O10 N5 . 1.221(3) ?
    O11 N6 . 1.226(3) ?
    O12 N6 . 1.232(3) ?
    O13 C28 . 1.245(3) ?
    O14 C28 . 1.260(3) ?
    O15 N7 . 1.226(3) ?
    O16 N7 . 1.234(3) ?
    O17 O17A . 0.75(6) ?
    O17 N8 . 1.227(8) ?
    O17A N8 . 1.28(2) ?
    O18 N8 . 1.208(3) ?
    N1 C1 . 1.343(3) ?
    N1 C2 . 1.350(3) ?
    N1 H1N . 0.880(10) ?
    N2 C7 . 1.323(3) ?
    N2 C6 . 1.446(3) ?
    N2 H2N . 0.879(10) ?
    N3 C9 . 1.480(4) ?
    N4 C13 . 1.467(4) ?
    N5 C16 . 1.473(4) ?
    N6 C20 . 1.478(3) ?
    N7 C23 . 1.471(4) ?
    N8 C27 . 1.473(3) ?
    C1 C5 . 1.384(4) ?
    C1 C6 . 1.509(3) ?
    C2 C3 . 1.373(4) ?
    C2 H2 . 0.9500 ?
    C3 C4 . 1.390(4) ?
    C3 H3 . 0.9500 ?
    C4 C5 . 1.384(4) ?
    C4 H4 . 0.9500 ?
    C5 H5 . 0.9500 ?
    C6 H6A . 0.9900 ?
    C6 H6B . 0.9900 ?
    C7 C7 2_666 1.531(5) ?
    C8 C9 . 1.397(4) ?
    C8 C13 . 1.398(4) ?
    C8 C14 . 1.520(4) ?
    C9 C10 . 1.377(4) ?
    C10 C11 . 1.381(5) ?
    C10 H10 . 0.9500 ?
    C11 C12 . 1.381(5) ?
    C11 H11 . 0.9500 ?
    C12 C13 . 1.386(4) ?
    C12 H12 . 0.9500 ?
    C15 C20 . 1.393(4) ?
    C15 C16 . 1.395(3) ?
    C15 C21 . 1.517(3) ?
    C16 C17 . 1.392(4) ?
    C17 C18 . 1.374(4) ?
    C17 H17 . 0.9500 ?
    C18 C19 . 1.389(4) ?
    C18 H18 . 0.9500 ?
    C19 C20 . 1.389(4) ?
    C19 H19 . 0.9500 ?
    C22 C27 . 1.390(4) ?
    C22 C23 . 1.391(3) ?
    C22 C28 . 1.532(3) ?
    C23 C24 . 1.394(4) ?
    C24 C25 . 1.381(4) ?
    C24 H24 . 0.9500 ?
    C25 C26 . 1.382(4) ?
    C25 H25 . 0.9500 ?
    C26 C27 . 1.391(4) ?
    C26 H26 . 0.9500 ?
loop_
    _geom_angle_atom_site_label_1
    _geom_angle_atom_site_label_2
    _geom_angle_atom_site_label_3
    _geom_angle_site_symmetry_1
    _geom_angle_site_symmetry_3
    _geom_angle
    _geom_angle_publ_flag
    C14 O2 H1O . . 116(3) ?
    C21 O8 H2O . . 114(2) ?
    O17A O17 N8 . . 76.8(15) ?
    O17 O17A N8 . . 68(2) ?
    C1 N1 C2 . . 123.9(2) ?
    C1 N1 H1N . . 119(2) ?
    C2 N1 H1N . . 117(2) ?
    C7 N2 C6 . . 122.7(2) ?
    C7 N2 H2N . . 120(2) ?
    C6 N2 H2N . . 117(2) ?
    O3 N3 O4 . . 124.4(3) ?
    O3 N3 C9 . . 118.1(3) ?
    O4 N3 C9 . . 117.5(3) ?
    O5 N4 O6 . . 123.0(3) ?
    O5 N4 C13 . . 119.1(3) ?
    O6 N4 C13 . . 117.6(3) ?
    O9 N5 O10 . . 123.9(3) ?
    O9 N5 C16 . . 118.7(2) ?
    O10 N5 C16 . . 117.4(3) ?
    O11 N6 O12 . . 125.0(2) ?
    O11 N6 C20 . . 117.7(2) ?
    O12 N6 C20 . . 117.2(2) ?
    O15 N7 O16 . . 123.6(3) ?
    O15 N7 C23 . . 118.5(2) ?
    O16 N7 C23 . . 117.9(2) ?
    O18 N8 O17 . . 121.3(6) ?
    O18 N8 O17A . . 121.2(13) ?
    O18 N8 C27 . . 119.3(2) ?
    O17 N8 C27 . . 118.2(5) ?
    O17A N8 C27 . . 114.0(9) ?
    N1 C1 C5 . . 118.4(2) ?
    N1 C1 C6 . . 115.3(2) ?
    C5 C1 C6 . . 126.3(2) ?
    N1 C2 C3 . . 119.0(3) ?
    N1 C2 H2 . . 120.5 ?
    C3 C2 H2 . . 120.5 ?
    C2 C3 C4 . . 118.9(3) ?
    C2 C3 H3 . . 120.5 ?
    C4 C3 H3 . . 120.5 ?
    C5 C4 C3 . . 120.5(2) ?
    C5 C4 H4 . . 119.7 ?
    C3 C4 H4 . . 119.7 ?
    C1 C5 C4 . . 119.3(3) ?
    C1 C5 H5 . . 120.4 ?
    C4 C5 H5 . . 120.4 ?
    N2 C6 C1 . . 113.4(2) ?
    N2 C6 H6A . . 108.9 ?
    C1 C6 H6A . . 108.9 ?
    N2 C6 H6B . . 108.9 ?
    C1 C6 H6B . . 108.9 ?
    H6A C6 H6B . . 107.7 ?
    N2 C7 C7 . 2_666 113.8(3) ?
    N2 C7 S1 . . 124.5(2) ?
    C7 C7 S1 2_666 . 121.7(3) ?
    C9 C8 C13 . . 114.5(2) ?
    C9 C8 C14 . . 121.7(2) ?
    C13 C8 C14 . . 123.8(2) ?
    C10 C9 C8 . . 123.5(3) ?
    C10 C9 N3 . . 117.1(3) ?
    C8 C9 N3 . . 119.4(3) ?
    C9 C10 C11 . . 119.6(3) ?
    C9 C10 H10 . . 120.2 ?
    C11 C10 H10 . . 120.2 ?
    C10 C11 C12 . . 119.6(3) ?
    C10 C11 H11 . . 120.2 ?
    C12 C11 H11 . . 120.2 ?
    C11 C12 C13 . . 119.2(3) ?
    C11 C12 H12 . . 120.4 ?
    C13 C12 H12 . . 120.4 ?
    C12 C13 C8 . . 123.6(3) ?
    C12 C13 N4 . . 116.2(3) ?
    C8 C13 N4 . . 120.2(3) ?
    O1 C14 O2 . . 127.1(3) ?
    O1 C14 C8 . . 122.4(3) ?
    O2 C14 C8 . . 110.5(2) ?
    C20 C15 C16 . . 115.1(2) ?
    C20 C15 C21 . . 122.2(2) ?
    C16 C15 C21 . . 122.7(2) ?
    C17 C16 C15 . . 123.3(3) ?
    C17 C16 N5 . . 117.8(2) ?
    C15 C16 N5 . . 119.0(2) ?
    C18 C17 C16 . . 119.1(2) ?
    C18 C17 H17 . . 120.4 ?
    C16 C17 H17 . . 120.4 ?
    C17 C18 C19 . . 120.3(3) ?
    C17 C18 H18 . . 119.9 ?
    C19 C18 H18 . . 119.9 ?
    C18 C19 C20 . . 118.8(3) ?
    C18 C19 H19 . . 120.6 ?
    C20 C19 H19 . . 120.6 ?
    C19 C20 C15 . . 123.5(2) ?
    C19 C20 N6 . . 117.1(2) ?
    C15 C20 N6 . . 119.4(2) ?
    O7 C21 O8 . . 126.1(2) ?
    O7 C21 C15 . . 122.1(2) ?
    O8 C21 C15 . . 111.7(2) ?
    C27 C22 C23 . . 115.0(2) ?
    C27 C22 C28 . . 121.5(2) ?
    C23 C22 C28 . . 123.5(2) ?
    C22 C23 C24 . . 123.1(3) ?
    C22 C23 N7 . . 119.5(2) ?
    C24 C23 N7 . . 117.4(2) ?
    C25 C24 C23 . . 119.6(2) ?
    C25 C24 H24 . . 120.2 ?
    C23 C24 H24 . . 120.2 ?
    C24 C25 C26 . . 119.5(2) ?
    C24 C25 H25 . . 120.2 ?
    C26 C25 H25 . . 120.2 ?
    C25 C26 C27 . . 119.2(3) ?
    C25 C26 H26 . . 120.4 ?
    C27 C26 H26 . . 120.4 ?
    C22 C27 C26 . . 123.7(2) ?
    C22 C27 N8 . . 119.7(2) ?
    C26 C27 N8 . . 116.6(2) ?
    O13 C28 O14 . . 125.0(2) ?
    O13 C28 C22 . . 117.2(2) ?
    O14 C28 C22 . . 117.7(2) ?
loop_
    _geom_torsion_atom_site_label_1
    _geom_torsion_atom_site_label_2
    _geom_torsion_atom_site_label_3
    _geom_torsion_atom_site_label_4
    _geom_torsion_site_symmetry_1
    _geom_torsion_site_symmetry_2
    _geom_torsion_site_symmetry_3
    _geom_torsion_site_symmetry_4
    _geom_torsion
    _geom_torsion_publ_flag
    O17A O17 N8 O18 . . . . -101(2) ?
    O17A O17 N8 C27 . . . . 92.1(16) ?
    O17 O17A N8 O18 . . . . 101(4) ?
    O17 O17A N8 C27 . . . . -105.4(15) ?
    C2 N1 C1 C5 . . . . -1.1(4) ?
    C2 N1 C1 C6 . . . . -179.8(2) ?
    C1 N1 C2 C3 . . . . 0.8(4) ?
    N1 C2 C3 C4 . . . . 0.2(4) ?
    C2 C3 C4 C5 . . . . -0.7(4) ?
    N1 C1 C5 C4 . . . . 0.5(4) ?
    C6 C1 C5 C4 . . . . 179.0(3) ?
    C3 C4 C5 C1 . . . . 0.4(4) ?
    C7 N2 C6 C1 . . . . 74.8(3) ?
    N1 C1 C6 N2 . . . . -162.8(2) ?
    C5 C1 C6 N2 . . . . 18.6(4) ?
    C6 N2 C7 C7 . . . 2_666 172.3(3) ?
    C6 N2 C7 S1 . . . . -8.2(4) ?
    C13 C8 C9 C10 . . . . -0.8(4) ?
    C14 C8 C9 C10 . . . . -179.3(3) ?
    C13 C8 C9 N3 . . . . 179.3(2) ?
    C14 C8 C9 N3 . . . . 0.7(4) ?
    O3 N3 C9 C10 . . . . -154.0(3) ?
    O4 N3 C9 C10 . . . . 23.7(4) ?
    O3 N3 C9 C8 . . . . 25.9(4) ?
    O4 N3 C9 C8 . . . . -156.4(3) ?
    C8 C9 C10 C11 . . . . -0.2(4) ?
    N3 C9 C10 C11 . . . . 179.7(3) ?
    C9 C10 C11 C12 . . . . 1.0(4) ?
    C10 C11 C12 C13 . . . . -0.8(4) ?
    C11 C12 C13 C8 . . . . -0.3(4) ?
    C11 C12 C13 N4 . . . . 177.5(3) ?
    C9 C8 C13 C12 . . . . 1.0(4) ?
    C14 C8 C13 C12 . . . . 179.5(3) ?
    C9 C8 C13 N4 . . . . -176.7(2) ?
    C14 C8 C13 N4 . . . . 1.9(4) ?
    O5 N4 C13 C12 . . . . 5.7(4) ?
    O6 N4 C13 C12 . . . . -168.2(3) ?
    O5 N4 C13 C8 . . . . -176.5(3) ?
    O6 N4 C13 C8 . . . . 9.6(5) ?
    C9 C8 C14 O1 . . . . 80.4(4) ?
    C13 C8 C14 O1 . . . . -98.1(4) ?
    C9 C8 C14 O2 . . . . -98.9(3) ?
    C13 C8 C14 O2 . . . . 82.6(3) ?
    C20 C15 C16 C17 . . . . -0.3(4) ?
    C21 C15 C16 C17 . . . . -178.6(2) ?
    C20 C15 C16 N5 . . . . 179.4(2) ?
    C21 C15 C16 N5 . . . . 1.1(4) ?
    O9 N5 C16 C17 . . . . 155.6(3) ?
    O10 N5 C16 C17 . . . . -23.4(4) ?
    O9 N5 C16 C15 . . . . -24.1(4) ?
    O10 N5 C16 C15 . . . . 156.9(3) ?
    C15 C16 C17 C18 . . . . 0.1(4) ?
    N5 C16 C17 C18 . . . . -179.6(2) ?
    C16 C17 C18 C19 . . . . 0.3(4) ?
    C17 C18 C19 C20 . . . . -0.5(4) ?
    C18 C19 C20 C15 . . . . 0.3(4) ?
    C18 C19 C20 N6 . . . . -178.1(2) ?
    C16 C15 C20 C19 . . . . 0.1(4) ?
    C21 C15 C20 C19 . . . . 178.4(2) ?
    C16 C15 C20 N6 . . . . 178.4(2) ?
    C21 C15 C20 N6 . . . . -3.2(4) ?
    O11 N6 C20 C19 . . . . -32.3(3) ?
    O12 N6 C20 C19 . . . . 145.8(3) ?
    O11 N6 C20 C15 . . . . 149.3(2) ?
    O12 N6 C20 C15 . . . . -32.7(4) ?
    C20 C15 C21 O7 . . . . -70.4(3) ?
    C16 C15 C21 O7 . . . . 107.8(3) ?
    C20 C15 C21 O8 . . . . 109.5(3) ?
    C16 C15 C21 O8 . . . . -72.2(3) ?
    C27 C22 C23 C24 . . . . 0.7(4) ?
    C28 C22 C23 C24 . . . . -177.1(2) ?
    C27 C22 C23 N7 . . . . -178.4(2) ?
    C28 C22 C23 N7 . . . . 3.7(4) ?
    O15 N7 C23 C22 . . . . -18.6(4) ?
    O16 N7 C23 C22 . . . . 158.8(3) ?
    O15 N7 C23 C24 . . . . 162.2(3) ?
    O16 N7 C23 C24 . . . . -20.4(4) ?
    C22 C23 C24 C25 . . . . 0.5(4) ?
    N7 C23 C24 C25 . . . . 179.6(3) ?
    C23 C24 C25 C26 . . . . -1.0(4) ?
    C24 C25 C26 C27 . . . . 0.2(4) ?
    C23 C22 C27 C26 . . . . -1.5(4) ?
    C28 C22 C27 C26 . . . . 176.4(2) ?
    C23 C22 C27 N8 . . . . 177.7(2) ?
    C28 C22 C27 N8 . . . . -4.4(4) ?
    C25 C26 C27 C22 . . . . 1.1(4) ?
    C25 C26 C27 N8 . . . . -178.2(3) ?
    O18 N8 C27 C22 . . . . -14.3(4) ?
    O17 N8 C27 C22 . . . . 153.1(16) ?
    O17A N8 C27 C22 . . . . -168(4) ?
    O18 N8 C27 C26 . . . . 165.0(3) ?
    O17 N8 C27 C26 . . . . -27.6(16) ?
    O17A N8 C27 C26 . . . . 11(4) ?
    C27 C22 C28 O13 . . . . -76.6(3) ?
    C23 C22 C28 O13 . . . . 101.1(3) ?
    C27 C22 C28 O14 . . . . 100.7(3) ?
    C23 C22 C28 O14 . . . . -81.6(3) ?
loop_
    _geom_hbond_atom_site_label_D
    _geom_hbond_atom_site_label_H
    _geom_hbond_atom_site_label_A
    _geom_hbond_site_symmetry_A
    _geom_hbond_distance_DH
    _geom_hbond_distance_HA
    _geom_hbond_distance_DA
    _geom_hbond_angle_DHA
    O2 H1o O13 1_465 0.84(3) 1.70(3) 2.536(3) 169(5)
    O8 H2o O14 . 0.85(3) 1.70(3) 2.546(3) 178(4)
    N1 H1n O14 . 0.88(3) 1.86(3) 2.733(3) 171(3)
    N2 H2n O15 2_656 0.88(3) 2.53(3) 3.202(3) 134(2)
    C3 H3 O18 2_756 0.95 2.39 3.141(5) 136
    C12 H12 O16 2_655 0.95 2.41 3.301(4) 157
    C25 H25 O10 2_655 0.95 2.38 3.078(5) 130
