# Supplementary material for: The co-crystal N,N′-bis­[(pyridin-1-ium-2-yl)meth­yl]ethane­dithio­amide bis­(2,6-di­nitro­benzoate)–2,6-di­nitro­benzoic acid (1/4)
Source: Acta Crystallogr Sect E Struct Rep Online. 2013 Sep 4;69(Pt 10):o1506–7. doi: 10.1107/S1600536813023490 (PMC3790379; doi:10.1107/S1600536813023490)
Supplement: Supplementary file 2 [file e-69-o1506-Isup2.hkl]

#
# h,k,l, Fc-squared, Fo-squared, sigma(Fo-squared) and status flag
#
data_I
_shelx_title '  cd0141c'
_shelx_refln_list_code          4
_shelx_F_calc_maximum      194.01
_exptl_crystal_F_000       806.00
_reflns_d_resolution_high  0.7696
 
loop_
 _symmetry_equiv_pos_as_xyz
 'x, y, z'
 '-x, -y, -z'
 
_cell_length_a    11.1570
_cell_length_b    11.5240
_cell_length_c    14.9670
_cell_angle_alpha  79.601
_cell_angle_beta   72.859
_cell_angle_gamma  61.237
 
_shelx_F_squared_multiplier     1.000
 
loop_
 _refln_index_h
 _refln_index_k
 _refln_index_l
 _refln_F_squared_calc
 _refln_F_squared_meas
 _refln_F_squared_sigma
 _refln_observed_status
   3   0   0     3009.64     2986.45     35.53 o
   4   0   0      200.41      238.72      8.82 o
   5   0   0     2706.03     2763.28     32.72 o
   6   0   0       84.38      106.46     17.53 o
   7   0   0      394.71      400.22     15.15 o
   8   0   0       72.91       79.28     11.59 o
   9   0   0        2.77       -0.36      6.01 o
  10   0   0      106.75      139.26     24.17 o
  11   0   0       32.22       23.30      7.44 o
  12   0   0       19.36       28.92      6.88 o
 -11   1   0      128.83      131.35     29.99 o
 -10   1   0       11.81       13.13      7.24 o
  -9   1   0      459.87      502.61     23.66 o
  -8   1   0     1058.60     1192.55     44.59 o
  -7   1   0     1276.04     1417.31     29.75 o
  -6   1   0       44.25       27.73      4.47 o
  -5   1   0     1818.95     2012.13     28.76 o
  -4   1   0        3.14        7.36      3.48 o
  -3   1   0     2146.58     2464.02     30.70 o
  -1   1   0     3878.54     4035.51     43.64 o
   0   1   0       38.59       -1.42      0.95 o
   2   1   0      879.74     1022.23      7.47 o
   3   1   0        0.05        0.89      3.94 o
   4   1   0       41.43       10.52      2.57 o
   5   1   0       26.36       59.66      9.30 o
   6   1   0      121.91      139.86     19.86 o
   7   1   0       93.05      101.20     15.35 o
   8   1   0        0.09       10.25      4.11 o
   9   1   0        1.31        1.86      3.68 o
  10   1   0      104.56      110.34     16.22 o
  11   1   0       20.57       16.22      6.21 o
  12   1   0       53.83       44.47     12.50 o
 -11   2   0      138.86      128.22     33.35 o
 -10   2   0        0.02       -4.47      5.78 o
  -9   2   0       18.10       12.26      7.44 o
  -8   2   0      253.18      238.68     34.18 o
  -7   2   0      100.85       96.53     12.42 o
  -6   2   0      105.85       82.13     12.70 o
  -5   2   0     2125.27     2307.31     54.04 o
  -4   2   0      188.23      131.51     11.79 o
  -3   2   0       79.76      115.13      7.16 o
  -2   2   0     3053.98     2932.37     38.85 o
  -1   2   0     7899.52     7706.68     25.56 o
   1   2   0      800.37      732.69     14.99 o
   2   2   0      399.05      432.90     10.71 o
   3   2   0     2497.21     2359.72     16.27 o
   4   2   0     5922.29     6066.50     42.15 o
   5   2   0      672.49      610.73     23.26 o
   6   2   0      816.32      778.44     11.59 o
   7   2   0     1266.70     1397.68     36.56 o
   8   2   0      140.43      148.60     21.36 o
   9   2   0     1366.16     1578.56     47.67 o
  10   2   0       67.86       86.25     13.33 o
  11   2   0      182.75      166.84     26.31 o
  12   2   0       20.52       11.12      4.11 o
  13   2   0       47.90       63.30     13.97 o
 -10   3   0      162.88      134.36     22.04 o
  -9   3   0      131.53      129.69     12.22 o
  -8   3   0       98.34      106.15     12.66 o
  -7   3   0      172.73      134.08     18.67 o
  -6   3   0     1245.16     1246.16     26.78 o
  -5   3   0        0.14        8.86      7.56 o
  -4   3   0       29.36       38.85      6.29 o
  -3   3   0      566.60      609.94     24.25 o
  -2   3   0      958.55      921.54     15.86 o
  -1   3   0      436.18      426.09     14.12 o
   0   3   0       16.14       31.89      4.63 o
   1   3   0     2574.12     2438.66     30.42 o
   2   3   0      500.19      459.82     10.04 o
   3   3   0      116.28       85.10     11.43 o
   4   3   0     4778.76     4733.97     62.17 o
   5   3   0      864.04      704.67     20.30 o
   6   3   0       27.03       14.91      6.35 o
   7   3   0     1568.12     1736.22     36.99 o
   8   3   0      516.65      569.91     20.37 o
   9   3   0      150.39      154.65     17.80 o
  10   3   0       79.01       85.50     13.41 o
  11   3   0      103.00      125.61     23.10 o
  12   3   0       13.59        7.99      5.14 o
  13   3   0       33.73       40.59      9.26 o
 -10   4   0       19.79       32.13     10.88 o
  -9   4   0       18.99       21.96      7.91 o
  -8   4   0      270.14      259.10     33.07 o
  -7   4   0      278.73      300.72     38.22 o
  -6   4   0      820.57      769.90     45.42 o
  -5   4   0     2709.53     2708.72     45.30 o
  -4   4   0      223.42      230.38     35.21 o
  -3   4   0      216.93      303.96     33.79 o
  -2   4   0     1047.81     1205.37     20.77 o
  -1   4   0     1105.96     1030.97     17.88 o
   0   4   0      890.65      977.72     17.49 o
   1   4   0     5597.30     6362.09     31.10 o
   2   4   0     2295.79     2048.06     27.38 o
   3   4   0      208.61      289.13     11.30 o
   4   4   0       26.47       27.09      6.86 o
   5   4   0       39.41       70.49      7.14 o
   6   4   0      164.56      150.16     12.55 o
   7   4   0        5.78        9.73      1.88 o
   8   4   0      546.69      520.97     21.17 o
   9   4   0       25.18       15.59      4.75 o
  10   4   0       56.59       69.16     11.91 o
  11   4   0       51.83       82.77     14.88 o
  12   4   0        4.11        5.86      3.28 o
  13   4   0       76.72       71.37     16.26 o
  -9   5   0       93.70      108.80     15.79 o
  -8   5   0        0.02       -0.99      7.71 o
  -7   5   0      151.90      189.31     18.56 o
  -6   5   0       47.07       40.16     11.12 o
  -5   5   0      294.14      344.63     36.64 o
  -4   5   0       43.95       30.98      9.18 o
  -3   5   0        0.70        4.87      4.00 o
  -2   5   0     1265.97     1119.00     28.60 o
  -1   5   0      274.14      318.13     35.80 o
   0   5   0      819.50      745.29     14.32 o
   1   5   0      236.53      210.71     27.93 o
   2   5   0      106.20      184.72     10.60 o
   3   5   0     2143.45     2152.40     21.21 o
   4   5   0     2753.64     3150.69     26.38 o
   5   5   0        0.52        4.74      7.32 o
   6   5   0      394.13      387.67      8.41 o
   7   5   0      451.90      396.88     21.57 o
   8   5   0       95.76       72.62      6.51 o
   9   5   0      168.66      162.92     28.41 o
  10   5   0      106.92      103.93     17.45 o
  11   5   0      205.94      213.56     26.94 o
  12   5   0        5.35        5.58      3.48 o
  13   5   0      177.85      155.60     28.45 o
  -8   6   0       21.85       22.71      6.33 o
  -7   6   0      324.77      323.47     49.30 o
  -6   6   0        0.81        4.43      4.91 o
  -5   6   0      441.27      424.71     38.38 o
  -4   6   0      575.70      564.64     24.29 o
  -3   6   0      359.36      386.81     48.70 o
  -2   6   0      166.16      169.01     11.63 o
  -1   6   0       11.19       -3.44      9.14 o
   0   6   0     1335.99     1396.10     25.16 o
   1   6   0       95.44       88.54      8.35 o
   2   6   0       75.84       99.07      9.81 o
   3   6   0      932.08      981.91     48.03 o
   4   6   0       22.84        6.62      3.10 o
   5   6   0        4.69       -1.52      4.37 o
   6   6   0     1343.52     1320.70     27.97 o
   7   6   0      264.88      272.08     20.16 o
   8   6   0       82.56       79.76     10.50 o
   9   6   0        6.99        6.54      6.43 o
  10   6   0      101.14       80.19     20.49 o
  11   6   0        1.41        7.44      4.95 o
  12   6   0      394.11      424.27     34.14 o
  13   6   0        3.41       13.21      4.91 o
  -7   7   0        0.01        7.16      5.66 o
  -6   7   0        1.43       13.33      9.69 o
  -5   7   0       13.29       -5.14      8.35 o
  -4   7   0      175.83      143.93     14.44 o
  -3   7   0      116.47       91.63     11.91 o
  -2   7   0        1.46       39.48     17.45 o
  -1   7   0       28.65       25.20      8.15 o
   0   7   0      221.52      261.47     37.43 o
   1   7   0     1404.09     1546.48     37.86 o
   2   7   0       12.19       -1.03      7.36 o
   3   7   0     1166.22     1152.15     29.24 o
   4   7   0      523.22      505.60     17.03 o
   5   7   0      288.93      248.88     11.72 o
   6   7   0        0.48       15.46      5.21 o
   7   7   0      333.25      339.76     20.67 o
   8   7   0       35.51       16.84      6.97 o
   9   7   0       83.91       60.38      6.51 o
  10   7   0      335.28      338.15     21.61 o
  11   7   0        0.22        4.59      4.43 o
  12   7   0       88.17       91.47     14.16 o
  13   7   0        0.05       -3.48      3.52 o
  -6   8   0        8.39       15.07      9.14 o
  -5   8   0      174.56      184.36     22.12 o
  -4   8   0      563.59      548.22     20.81 o
  -3   8   0      123.96      129.73     16.02 o
  -2   8   0       96.69       60.10      9.97 o
  -1   8   0      189.18      232.23     31.33 o
   0   8   0       30.70       50.21     10.68 o
   1   8   0      962.87      960.19     32.44 o
   2   8   0     2854.35     3055.21     82.25 o
   3   8   0       83.71       66.15     12.03 o
   4   8   0      490.88      559.10     28.21 o
   5   8   0       94.93      115.89      6.04 o
   6   8   0      236.28      299.25     26.33 o
   7   8   0       58.29       64.32     12.92 o
   8   8   0      354.75      368.20     24.56 o
   9   8   0       10.19        1.58      4.62 o
  10   8   0       12.51       16.72      4.42 o
  11   8   0       38.73       41.68      6.82 o
  12   8   0      151.90      184.96     19.35 o
  13   8   0        0.21        9.85      4.15 o
  -5   9   0      114.44      109.71     14.01 o
  -4   9   0        6.89       20.34      7.04 o
  -3   9   0      165.50      174.87     17.01 o
  -2   9   0        9.57       21.80     15.43 o
  -1   9   0       29.29       46.17     15.07 o
   0   9   0      252.94      257.04    108.92 o
   1   9   0       15.74       19.03     11.95 o
   2   9   0      169.48      179.02     23.46 o
   3   9   0      429.97      481.28     19.86 o
   4   9   0       19.01       24.96      8.96 o
   5   9   0      864.71      907.59     41.10 o
   6   9   0      180.53      198.67     23.37 o
   7   9   0       81.81       95.78     14.14 o
   8   9   0       12.41        6.57      3.39 o
   9   9   0       33.93       27.22     10.07 o
  10   9   0        2.34        5.64      3.96 o
  11   9   0        8.22        5.83      3.84 o
  12   9   0       56.54       83.12     27.81 o
  13   9   0        4.95       10.52      5.02 o
  -4  10   0       54.72       37.15     12.19 o
  -3  10   0      286.19      306.81     49.30 o
  -2  10   0       88.72       80.87     13.61 o
  -1  10   0       28.94       26.94      5.82 o
   0  10   0        1.13       -2.73      9.73 o
   1  10   0        3.93        4.00      4.91 o
   2  10   0       82.33       73.94     11.47 o
   3  10   0      102.82      105.79     15.67 o
   4  10   0      335.68      368.27     16.91 o
   5  10   0      281.96      250.51     15.05 o
   6  10   0       14.93        4.28      8.15 o
   7  10   0      214.71      201.39     13.08 o
   8  10   0       46.25       62.98      8.02 o
   9  10   0      289.97      299.20     26.91 o
  10  10   0      124.60      119.61     17.63 o
  11  10   0       37.36       26.39      6.33 o
  12  10   0        0.99        9.39      3.82 o
  13  10   0        1.54        4.39      4.55 o
  -3  11   0       18.64        4.07     11.32 o
  -2  11   0        6.54       -0.71     10.41 o
  -1  11   0       17.44        3.64      6.92 o
   0  11   0       44.84       28.72     12.54 o
   1  11   0       12.03       18.04      9.50 o
   2  11   0       21.96       15.11      9.93 o
   3  11   0      200.19      220.13     19.15 o
   4  11   0       21.77       22.04      6.61 o
   5  11   0       44.72       35.89      7.10 o
   6  11   0      514.81      544.31     37.33 o
   7  11   0      278.11      320.80     17.23 o
   8  11   0      194.73      223.58     11.94 o
   9  11   0        2.25       13.49     10.23 o
  10  11   0       79.96       79.73     10.13 o
  11  11   0       29.51       36.50      7.08 o
  12  11   0       75.64       82.57      7.35 o
  -2  12   0       40.46       33.67     11.04 o
  -1  12   0       19.11       14.24     11.00 o
   0  12   0       16.71       19.70     11.87 o
   1  12   0        3.05       20.81     12.22 o
   2  12   0       80.13       73.67     16.77 o
   3  12   0       71.20       84.35     14.12 o
   4  12   0      115.07      108.13     19.35 o
   5  12   0        0.65        1.83      5.67 o
   6  12   0       34.97       38.39      8.92 o
   7  12   0      336.08      331.63     16.91 o
   8  12   0       15.03       12.31      7.28 o
   9  12   0        5.81        9.05      3.28 o
  10  12   0        1.09        4.24      6.07 o
  11  12   0        1.95       -1.67      3.22 o
  12  12   0       70.98       74.60     10.07 o
   0  13   0        2.02       -5.30     11.12 o
   1  13   0        5.35        8.74     10.13 o
   2  13   0        3.27       10.01     10.92 o
   3  13   0        0.64       -1.07      8.70 o
   4  13   0        0.97       14.15      6.57 o
   5  13   0       13.62       23.10     12.05 o
   6  13   0        0.80        5.46      5.38 o
   7  13   0        1.23        3.76      5.30 o
   8  13   0        0.19       18.67      6.00 o
   9  13   0       50.46       60.69      9.46 o
  10  13   0      130.54      155.64     14.86 o
  11  13   0      113.18      118.66     11.60 o
   3  14   0      181.92      203.75     18.63 o
   4  14   0      235.79      235.15     39.90 o
   5  14   0        6.82       18.52     10.07 o
   6  14   0      110.01      127.76     11.79 o
   7  14   0       11.56        6.47      8.80 o
   8  14   0       50.99       49.98     11.88 o
   9  14   0        2.16       14.41     10.19 o
  -9 -14   1        0.15       11.75     11.35 o
  -8 -14   1        0.10        4.19      4.67 o
  -7 -14   1        4.53        3.71      5.20 o
  -6 -14   1       19.92       27.15      7.22 o
  -5 -14   1      181.39      178.51     13.90 o
  -4 -14   1       43.45       49.77      8.90 o
  -3 -14   1       80.51       92.66     19.74 o
 -10 -13   1        2.31        4.35      7.95 o
  -9 -13   1        5.60       15.43      4.19 o
  -8 -13   1        0.17        2.97      5.72 o
  -7 -13   1        5.80       24.04      6.15 o
  -6 -13   1        1.31        5.16      5.60 o
  -5 -13   1        4.47        7.89      7.71 o
  -4 -13   1        0.21       13.73      6.75 o
  -3 -13   1       26.75       45.66     11.04 o
  -2 -13   1      107.28      112.12     16.34 o
  -1 -13   1        8.34        7.16     12.46 o
   0 -13   1        4.70       -1.70     11.28 o
 -11 -12   1        5.89        2.76      6.17 o
 -10 -12   1       26.48       25.62     12.42 o
  -9 -12   1        4.81       10.55      4.88 o
  -8 -12   1       21.81       36.32      6.61 o
  -7 -12   1      350.06      392.69     18.16 o
  -6 -12   1        0.07       -5.01      4.99 o
  -5 -12   1        0.10        7.53      5.60 o
  -4 -12   1       11.95        6.46      5.62 o
  -3 -12   1       48.46       68.01     11.39 o
  -2 -12   1      219.51      200.03     17.09 o
  -1 -12   1       14.38        2.93     10.17 o
   0 -12   1       34.67       34.18     17.21 o
   1 -12   1      103.57      106.31     18.00 o
 -12 -11   1        7.04        9.48     10.58 o
 -11 -11   1        8.46        9.52      4.62 o
 -10 -11   1       96.21       81.90     10.54 o
  -9 -11   1       23.79       32.82      5.07 o
  -8 -11   1        1.17       10.07      4.58 o
  -7 -11   1       17.87       19.39      4.62 o
  -6 -11   1       26.35       31.51     10.42 o
  -5 -11   1       10.68       20.21      4.16 o
  -4 -11   1      445.54      459.41     21.44 o
  -3 -11   1      136.93      167.98     17.61 o
  -2 -11   1        0.45       -3.17      9.46 o
  -1 -11   1      375.78      370.78     20.49 o
   0 -11   1       13.73      -12.62     10.64 o
   1 -11   1      135.06      119.80     17.57 o
   2 -11   1       14.13        1.19      9.69 o
   3 -11   1        1.85       -2.89     11.32 o
 -13 -10   1        1.39       14.60      5.22 o
 -12 -10   1        2.83       -1.07      4.04 o
 -11 -10   1       52.02       27.74     14.04 o
 -10 -10   1      102.71       96.49     10.37 o
  -9 -10   1       81.87       82.27     22.39 o
  -8 -10   1      559.20      567.00     31.62 o
  -7 -10   1       63.29       69.63      7.73 o
  -6 -10   1      110.91      116.69      8.98 o
  -5 -10   1      153.91      148.32     12.64 o
  -4 -10   1        0.23        0.96      5.92 o
  -3 -10   1        7.66        7.95     10.52 o
  -2 -10   1       20.86       12.82     11.75 o
  -1 -10   1      163.03      150.02     14.60 o
   0 -10   1        2.65        3.68      7.04 o
   1 -10   1       57.89       63.18     16.38 o
   2 -10   1      151.04      173.72     22.43 o
   3 -10   1        0.00       -8.59      8.62 o
   4 -10   1        4.24        2.93      5.34 o
 -13  -9   1        2.62        1.70      4.27 o
 -12  -9   1        1.96        6.21      8.11 o
 -11  -9   1        1.66        6.63      9.36 o
 -10  -9   1        6.38       16.38      6.55 o
  -9  -9   1      208.32      211.05     25.45 o
  -8  -9   1      587.45      633.23     36.18 o
  -7  -9   1       76.08       57.57      6.29 o
  -6  -9   1      300.17      302.66     24.23 o
  -5  -9   1       20.66       15.57      6.21 o
  -4  -9   1      112.29       79.16     12.46 o
  -3  -9   1        7.05       14.88     11.00 o
  -2  -9   1      478.73      522.90     22.63 o
  -1  -9   1        1.21       13.93     12.50 o
   0  -9   1       22.52       14.92     12.66 o
   1  -9   1        0.18       15.83      8.62 o
   2  -9   1       31.05       36.71     10.80 o
   3  -9   1        7.02       -3.60     10.68 o
   4  -9   1       51.53       47.48     11.71 o
   5  -9   1       56.30       41.30     11.16 o
 -13  -8   1        5.62       10.76      6.29 o
 -12  -8   1        0.14       -2.45      4.39 o
 -11  -8   1       21.45       11.28      6.49 o
 -10  -8   1        0.31       10.90      4.44 o
  -9  -8   1      125.81      130.93      9.83 o
  -8  -8   1      337.60      301.61     24.66 o
  -7  -8   1      275.36      225.27     27.54 o
  -6  -8   1        4.77        4.90      3.76 o
  -5  -8   1      117.56      121.49     10.79 o
  -4  -8   1       73.99       73.78      8.15 o
  -3  -8   1        9.26       -1.94     10.01 o
  -2  -8   1       93.22       81.06      9.61 o
  -1  -8   1        0.05       -5.82     10.52 o
   0  -8   1       13.49       11.12     11.20 o
   1  -8   1      898.78      905.64     27.54 o
   2  -8   1        0.83       -1.27      9.69 o
   3  -8   1      330.25      315.48     21.88 o
   4  -8   1        5.40       -6.77      8.98 o
   5  -8   1      140.63      116.67     12.78 o
   6  -8   1        0.00       -2.29      8.23 o
 -13  -7   1       22.18       17.41      7.32 o
 -12  -7   1        5.38        8.98      4.63 o
 -11  -7   1        1.71        5.54      5.26 o
 -10  -7   1       12.40        7.02      4.25 o
  -9  -7   1       91.60       77.97     11.30 o
  -8  -7   1        3.70       10.37      5.43 o
  -7  -7   1      142.16      123.05     10.29 o
  -6  -7   1      601.10      611.84     21.33 o
  -5  -7   1       15.92       27.60      4.98 o
  -4  -7   1      892.99      903.08     14.58 o
  -3  -7   1       52.26       71.19      6.43 o
  -2  -7   1      354.35      327.42     20.02 o
  -1  -7   1      500.14      481.96     17.84 o
   0  -7   1      233.11      297.28     37.23 o
   1  -7   1      625.17      659.55     49.85 o
   2  -7   1      394.31      391.91     19.11 o
   3  -7   1      756.13      702.52     29.04 o
   4  -7   1      732.68      695.36     24.65 o
   5  -7   1      136.68      129.57     22.04 o
   6  -7   1        5.28        6.53      8.74 o
   7  -7   1      103.01      100.45     14.92 o
 -13  -6   1      111.49      121.02     19.78 o
 -12  -6   1       89.84       74.69     15.23 o
 -11  -6   1       17.35       25.68      6.61 o
 -10  -6   1       30.89       40.31      7.64 o
  -9  -6   1      216.55      232.13     22.79 o
  -8  -6   1      230.91      216.52     21.09 o
  -7  -6   1       43.11       31.95     14.32 o
  -6  -6   1       27.62       17.24      5.62 o
  -5  -6   1      451.48      494.16     22.14 o
  -4  -6   1       36.17       25.81      4.67 o
  -3  -6   1       99.37      127.06     17.55 o
  -2  -6   1       40.36       24.77      5.74 o
  -1  -6   1       25.23       20.02      5.14 o
   0  -6   1        0.30       12.38      4.98 o
   1  -6   1        7.09       17.49     10.25 o
   2  -6   1      185.41      229.35     25.04 o
   3  -6   1        1.54        0.20      8.31 o
   4  -6   1       19.84       34.26     13.06 o
   5  -6   1       17.26       27.97      9.69 o
   6  -6   1       31.94       35.37      7.87 o
   7  -6   1       79.39       80.19     31.97 o
   8  -6   1        0.01       10.01      9.38 o
 -13  -5   1      127.52      137.48     23.46 o
 -12  -5   1       62.04       58.36     12.66 o
 -11  -5   1        3.27       12.46      6.77 o
 -10  -5   1       67.97       61.68     11.99 o
  -9  -5   1       93.11      116.28     15.35 o
  -8  -5   1     1203.63     1296.23     30.02 o
  -7  -5   1      189.82      144.56     13.08 o
  -6  -5   1        5.46        7.15      4.27 o
  -5  -5   1      518.43      501.19     17.45 o
  -4  -5   1      331.15      281.04     12.47 o
  -3  -5   1     6764.07     6845.40     38.59 o
  -2  -5   1     1519.10     1665.48     24.85 o
  -1  -5   1     3659.62     4115.98     46.57 o
   0  -5   1      752.05      608.52     25.64 o
   1  -5   1       16.34       32.05     10.80 o
   2  -5   1      216.77      235.99     16.02 o
   3  -5   1        4.38       10.96      4.51 o
   4  -5   1      216.63      218.98     30.90 o
   5  -5   1     1633.87     1540.74     49.41 o
   6  -5   1       32.28       25.32      6.80 o
   7  -5   1       16.36       -2.69      7.79 o
   8  -5   1       52.08       50.05     11.67 o
   9  -5   1       15.15       16.62      6.53 o
 -13  -4   1        0.69        5.88      3.00 o
 -12  -4   1       34.21       36.00      8.27 o
 -11  -4   1      102.39      104.49     21.40 o
 -10  -4   1       82.73       79.32     21.60 o
  -9  -4   1       10.50       16.14      5.18 o
  -8  -4   1      606.69      683.21     22.31 o
  -7  -4   1      409.83      368.09     19.11 o
  -6  -4   1        4.45       -1.78      4.48 o
  -5  -4   1       68.23       54.11      4.73 o
  -4  -4   1      410.60      540.88     10.29 o
  -3  -4   1      551.83      623.07     22.89 o
  -2  -4   1      334.99      363.31     18.30 o
  -1  -4   1        0.33       -6.77      5.93 o
   0  -4   1     2248.86     2215.81     30.46 o
   1  -4   1      601.96      615.01     32.56 o
   2  -4   1      785.28      747.86     16.97 o
   3  -4   1      131.92      172.89     22.87 o
   4  -4   1        4.19       10.41      3.36 o
   5  -4   1     3176.01     3299.48    713.76 o
   6  -4   1       32.06       23.10      5.38 o
   7  -4   1      161.19      113.35     20.10 o
   8  -4   1       13.48       16.02      8.78 o
   9  -4   1      149.29      130.48     27.93 o
  10  -4   1       42.12       59.03     13.73 o
 -13  -3   1       30.21       30.90      7.99 o
 -12  -3   1        0.10        5.38      6.49 o
 -11  -3   1        1.28       11.28      5.02 o
 -10  -3   1      112.00      139.93     25.12 o
  -9  -3   1        1.81       10.33      5.26 o
  -8  -3   1      986.96     1030.06     35.41 o
  -7  -3   1        3.79        3.88      4.98 o
  -6  -3   1     1748.11     1867.69     24.85 o
  -5  -3   1       20.03       34.93      4.42 o
  -4  -3   1     3251.62     3242.18     97.76 o
  -3  -3   1     4235.49     4785.70     39.76 o
  -2  -3   1    37639.33    39562.96     67.85 o
  -1  -3   1      367.26      320.86     11.55 o
   0  -3   1     1855.39     1919.44     25.40 o
   1  -3   1     1959.28     1941.32     25.91 o
   2  -3   1      865.19      794.70     15.31 o
   3  -3   1     2944.98     3217.38     37.51 o
   4  -3   1      735.13      798.38     22.67 o
   5  -3   1      332.60      381.43     45.26 o
   6  -3   1      279.51      299.57     36.95 o
   7  -3   1     1368.06     1332.80     42.49 o
   8  -3   1      136.97      122.25     21.17 o
   9  -3   1       39.39       53.69      9.14 o
  10  -3   1        0.06       -9.67      6.45 o
 -12  -2   1       36.45       30.27      5.82 o
 -11  -2   1      104.68      118.02     22.16 o
 -10  -2   1      102.73      117.34     14.68 o
  -9  -2   1      498.82      498.22     20.93 o
  -8  -2   1       10.69       17.57      6.25 o
  -7  -2   1       47.23       39.80      6.49 o
  -6  -2   1      742.24      773.77     13.10 o
  -5  -2   1      218.86      194.97     12.66 o
  -4  -2   1      240.95      291.51      9.69 o
  -3  -2   1     1260.64     1330.24     17.07 o
  -2  -2   1     1644.27     1414.19      9.44 o
   0  -2   1        9.32       13.55      2.42 o
   1  -2   1       29.90       39.37      8.03 o
   2  -2   1     3484.01     3386.08     39.68 o
   3  -2   1     2378.76     2626.19     34.18 o
   4  -2   1     3616.44     3345.25     41.19 o
   5  -2   1       18.93       23.30      4.51 o
   6  -2   1      123.82      128.98     19.94 o
   7  -2   1      203.98      205.09     91.07 o
   8  -2   1       41.31       34.22      6.17 o
   9  -2   1       61.49       59.74     10.92 o
  10  -2   1       38.10       23.66      9.42 o
  11  -2   1        6.36       -3.44      5.62 o
 -12  -1   1       15.89       33.31      9.06 o
 -11  -1   1        9.40       10.88      4.91 o
 -10  -1   1       12.74       12.86      6.01 o
  -9  -1   1       87.26       78.53     21.36 o
  -8  -1   1       46.50       51.23     11.32 o
  -7  -1   1      183.56      155.28     22.91 o
  -6  -1   1      579.82      651.37     18.36 o
  -5  -1   1      790.34      724.64     21.17 o
  -4  -1   1      819.86      787.98     13.49 o
  -3  -1   1       65.91       88.94      5.06 o
  -2  -1   1     2472.65     2323.72     16.01 o
  -1  -1   1     2314.95     2501.92     27.46 o
   0  -1   1       17.81       49.48      3.86 o
   1  -1   1     2170.72     2071.61     16.63 o
   2  -1   1      168.51      204.90      5.87 o
   3  -1   1     4118.44     4741.27     53.41 o
   4  -1   1     1403.31     1345.06     19.86 o
   5  -1   1       87.66       70.78      9.61 o
   6  -1   1      218.91      245.96     14.32 o
   7  -1   1      461.09      446.15     16.89 o
   8  -1   1        0.51        4.39      4.91 o
   9  -1   1       48.39       43.44     11.79 o
  10  -1   1       18.79       31.14      7.79 o
  11  -1   1        0.13        4.19      4.19 o
  12  -1   1        0.49        5.46      5.54 o
 -12   0   1        0.48       -1.70      3.24 o
 -11   0   1       12.29       35.09     10.01 o
 -10   0   1       86.60       75.41     12.46 o
  -9   0   1       31.76       18.08      6.45 o
  -8   0   1       71.71       81.90     12.11 o
  -7   0   1      135.36      117.66     17.17 o
  -6   0   1        8.64       11.39      4.43 o
  -5   0   1     1594.55     1793.87     28.45 o
  -4   0   1     1130.94     1039.99     16.74 o
  -3   0   1      625.17      665.88     11.43 o
  -2   0   1       88.27       86.83     13.87 o
  -1   0   1      559.84      512.22     14.76 o
   2   0   1      327.18      323.02      6.38 o
   3   0   1     2985.63     2897.88     46.72 o
   4   0   1       68.07      126.84      5.74 o
   5   0   1       17.17       38.46      6.21 o
   6   0   1      111.86      144.48     20.53 o
   7   0   1      356.68      356.38     16.02 o
   8   0   1      296.14      305.62     11.55 o
   9   0   1      108.75      111.45     21.32 o
  10   0   1        2.94        5.34      4.75 o
  11   0   1       41.81       49.49     10.92 o
  12   0   1        2.85        7.64      4.91 o
 -11   1   1      263.89      312.63     17.29 o
 -10   1   1       39.76       24.25      9.77 o
  -9   1   1      313.92      349.10     49.30 o
  -8   1   1       13.94       20.45      9.69 o
  -7   1   1       20.98       24.89      9.69 o
  -6   1   1      295.68      306.81     35.13 o
  -5   1   1      174.16      208.18     27.14 o
  -4   1   1     1547.65     1621.77     22.31 o
  -3   1   1       20.67       35.53      4.59 o
  -1   1   1     1304.77     1177.08     10.53 o
   0   1   1     1695.68     1509.52     19.58 o
   1   1   1     7214.65     6638.67     15.47 o
   2   1   1     4664.19     4487.84     36.64 o
   3   1   1     1640.61     1479.30     20.90 o
   4   1   1       73.33       85.30     12.03 o
   5   1   1       67.38       69.63     10.80 o
   6   1   1     1660.85     1877.94     24.69 o
   7   1   1      242.41      243.35     13.41 o
   8   1   1      350.92      375.02     40.75 o
   9   1   1        0.54        5.78      3.56 o
  10   1   1        3.57       14.56      7.79 o
  11   1   1       57.89       41.22      6.37 o
  12   1   1       48.95       40.83      9.42 o
 -11   2   1       23.40       15.90      8.23 o
 -10   2   1       18.89       20.49      7.04 o
  -9   2   1       81.59       68.21     13.89 o
  -8   2   1      263.72      287.39     32.64 o
  -7   2   1      194.67      165.77     10.48 o
  -6   2   1      544.56      515.11     19.82 o
  -5   2   1       26.91       39.40      6.37 o
  -4   2   1     2472.33     2760.75     40.71 o
  -3   2   1      116.02      163.83     22.99 o
  -2   2   1     6136.46     6425.27     27.38 o
  -1   2   1       50.09       70.94      5.78 o
   0   2   1        1.31       -0.72      2.02 o
   1   2   1     1677.67     1561.99     12.85 o
   2   2   1      558.10      511.33      6.22 o
   3   2   1      703.49      736.50      7.30 o
   4   2   1     1582.23     1470.36     14.64 o
   5   2   1       87.34       91.85      7.38 o
   6   2   1      107.56      114.93     17.49 o
   7   2   1      526.71      523.97     14.20 o
   8   2   1        0.14        5.54      2.73 o
   9   2   1      471.08      415.29     18.91 o
  10   2   1      182.23      187.29     29.24 o
  11   2   1       85.39       88.34     21.09 o
  12   2   1        1.68       -5.26      5.10 o
  13   2   1        5.89       13.41      7.79 o
 -10   3   1       11.75       22.79     10.29 o
  -9   3   1        9.73        4.71      3.92 o
  -8   3   1       23.60        8.94      6.21 o
  -7   3   1     2108.04     2116.66    420.40 o
  -6   3   1        0.72       -0.95      7.68 o
  -5   3   1      815.01      842.57     27.02 o
  -4   3   1      221.25      232.95     14.36 o
  -3   3   1      495.39      472.26     19.94 o
  -2   3   1     2091.97     1976.29     28.41 o
  -1   3   1      358.84      323.90     11.35 o
   0   3   1     5323.80     5108.30     58.04 o
   1   3   1       49.72       67.06      8.35 o
   2   3   1        0.43        3.92      9.14 o
   3   3   1      532.30      547.49      7.17 o
   4   3   1     2267.12     1897.94     38.91 o
   5   3   1      218.53      165.58      7.30 o
   6   3   1       18.93       15.43      3.76 o
   7   3   1     2051.24     2107.72     44.27 o
   8   3   1      102.02      122.76     17.57 o
   9   3   1      158.41      181.16     30.66 o
  10   3   1      190.27      226.70     25.16 o
  11   3   1       17.42       26.47      6.13 o
  12   3   1        4.44       -0.55      4.19 o
  13   3   1        1.29        6.33      7.28 o
 -10   4   1       62.13       62.27     10.68 o
  -9   4   1        1.73       12.30      7.87 o
  -8   4   1       13.63       11.63      7.44 o
  -7   4   1        6.00       14.95      4.67 o
  -6   4   1      121.54      106.03      9.50 o
  -5   4   1      521.66      471.71     16.34 o
  -4   4   1        0.44       -1.35      7.64 o
  -3   4   1      479.06      502.41     16.38 o
  -2   4   1      243.06      245.05     32.64 o
  -1   4   1      212.60      191.80     20.73 o
   0   4   1      603.08      558.79     13.73 o
   1   4   1      399.87      325.01     13.13 o
   2   4   1     6351.22     6312.40     26.74 o
   3   4   1     1049.30      908.13     16.77 o
   4   4   1     1270.30     1105.66     22.18 o
   5   4   1      599.29      514.53     11.64 o
   6   4   1        7.82       11.76      3.64 o
   7   4   1      582.11      548.14     15.10 o
   8   4   1      330.00      355.24     12.70 o
   9   4   1      424.58      449.71     12.66 o
  10   4   1      652.28      734.96     24.33 o
  11   4   1      538.38      570.06     30.54 o
  12   4   1        6.10        8.74      4.43 o
  13   4   1        2.39        7.08      3.56 o
  -9   5   1      173.97      158.25     23.58 o
  -8   5   1       86.97      104.88     17.05 o
  -7   5   1      532.32      539.96     62.75 o
  -6   5   1     1390.96     1315.31     53.33 o
  -5   5   1       80.83       87.67     14.08 o
  -4   5   1     2024.25     1979.06     37.23 o
  -3   5   1       96.76       86.52     12.46 o
  -2   5   1       27.52       12.50      3.48 o
  -1   5   1      515.62      496.20     22.00 o
   0   5   1     2346.48     2647.60     33.00 o
   1   5   1      961.15     1062.78     19.03 o
   2   5   1     4803.08     4768.88     56.30 o
   3   5   1      914.59      952.04     18.79 o
   4   5   1       12.17       18.78     12.68 o
   5   5   1      418.50      375.85     13.89 o
   6   5   1       28.58       13.23      2.04 o
   7   5   1      167.02      142.66      8.46 o
   8   5   1       10.28       13.41      4.41 o
   9   5   1      220.93      211.70     35.65 o
  10   5   1       11.06        8.31      4.43 o
  11   5   1       32.88       33.98      8.90 o
  12   5   1        4.68        2.89      2.45 o
  13   5   1        0.21        6.37      4.55 o
  -8   6   1       11.55       18.04      9.65 o
  -7   6   1       11.60        6.25      5.50 o
  -6   6   1       73.79      103.22     20.41 o
  -5   6   1      197.38      160.51     26.63 o
  -4   6   1       15.28       20.18      6.49 o
  -3   6   1     1030.94      980.89     42.89 o
  -2   6   1      782.66      703.51     25.40 o
  -1   6   1       50.81       32.64      6.77 o
   0   6   1      433.35      502.09     22.51 o
   1   6   1       10.68       -0.36      3.72 o
   2   6   1     2155.17     2512.01     33.35 o
   3   6   1        3.45        6.29      6.80 o
   4   6   1     2043.05     2092.76     20.21 o
   5   6   1      147.20      164.05     20.47 o
   6   6   1      147.37      124.81      8.31 o
   7   6   1       36.45       43.42      5.61 o
   8   6   1     2070.29     2000.87     37.37 o
   9   6   1      503.33      528.62      8.49 o
  10   6   1       32.70       27.73      3.95 o
  11   6   1      173.42      167.07     21.28 o
  12   6   1        2.05        8.70      4.31 o
  13   6   1      179.56      200.07     25.64 o
  14   6   1       61.58       52.14     13.29 o
  -7   7   1        1.99       11.79      6.92 o
  -6   7   1        7.64       20.53      7.56 o
  -5   7   1      451.56      512.30     56.18 o
  -4   7   1      112.72      140.73     21.17 o
  -3   7   1       10.78       -1.62      8.39 o
  -2   7   1       42.65       16.34     10.84 o
  -1   7   1      302.79      272.11     60.97 o
   0   7   1      876.87      729.70     23.22 o
   1   7   1      750.08      743.63     36.99 o
   2   7   1      124.66      123.40     11.75 o
   3   7   1       29.69       41.15      7.95 o
   4   7   1       79.64       52.63      5.15 o
   5   7   1      220.50      292.46     12.39 o
   6   7   1       93.58       89.34     11.08 o
   7   7   1      169.13      170.14     15.27 o
   8   7   1       41.78       27.46      8.57 o
   9   7   1       10.67        0.30     13.39 o
  10   7   1      159.13      158.44     29.55 o
  11   7   1      171.61      133.05      6.45 o
  12   7   1       10.89       10.21      3.60 o
  13   7   1       21.88       14.84      4.67 o
  14   7   1      137.57      132.93     25.24 o
  -6   8   1        8.13       12.86      9.30 o
  -5   8   1      119.20      108.20     15.03 o
  -4   8   1      480.57      457.70     18.67 o
  -3   8   1       25.08       31.53     10.52 o
  -2   8   1      158.99      163.28     24.73 o
  -1   8   1      411.09      361.76     17.33 o
   0   8   1        4.73        6.77      6.45 o
   1   8   1       29.11       50.96     13.49 o
   2   8   1      577.03      704.42     26.47 o
   3   8   1       58.72       84.15      9.93 o
   4   8   1       27.40       36.36     12.58 o
   5   8   1       21.00       17.13      3.65 o
   6   8   1      365.81      362.62     17.61 o
   7   8   1      119.15      134.03      9.50 o
   8   8   1     1356.09     1476.79     24.84 o
   9   8   1       16.96       15.50     12.74 o
  10   8   1      819.14      868.53     20.71 o
  11   8   1       23.78       15.24      2.59 o
  12   8   1       86.23       64.45     12.90 o
  13   8   1       18.38       23.90      5.54 o
  -5   9   1      263.21      257.63    124.47 o
  -4   9   1       66.50       59.74     15.94 o
  -3   9   1       87.44       86.88     18.52 o
  -2   9   1        8.29       14.80     10.72 o
  -1   9   1      430.26      434.80     29.67 o
   0   9   1       27.67       27.18      8.11 o
   1   9   1      205.08      219.46     24.13 o
   2   9   1        8.64       15.63     10.76 o
   3   9   1      111.39       82.29     14.88 o
   4   9   1      614.43      614.45     21.36 o
   5   9   1      252.75      242.28      9.99 o
   6   9   1      354.24      359.78     13.41 o
   7   9   1      783.90      801.76     16.96 o
   8   9   1       19.64       20.93      6.96 o
   9   9   1      308.69      278.92     26.64 o
  10   9   1        0.40       -0.45      4.05 o
  11   9   1       14.58       22.30      8.94 o
  12   9   1      112.04       91.98     12.23 o
  13   9   1       22.43       30.58      6.65 o
  -4  10   1        1.81       -3.84      9.81 o
  -3  10   1      240.87      245.37     22.43 o
  -2  10   1       85.39       93.33     12.11 o
  -1  10   1      213.00      214.83     29.12 o
   0  10   1      290.46      254.11     18.40 o
   1  10   1       17.35        5.66     14.48 o
   2  10   1      145.19      124.94     13.06 o
   3  10   1      117.53      117.15     12.70 o
   4  10   1      248.65      216.69     14.01 o
   5  10   1     1347.91     1476.29     36.40 o
   6  10   1       13.94        3.30      1.93 o
   7  10   1       42.14       38.37      6.70 o
   8  10   1      468.91      498.31     14.65 o
   9  10   1       54.31       58.05      9.90 o
  10  10   1       32.34       37.09      6.34 o
  11  10   1       86.23       77.76     12.84 o
  12  10   1       25.82       16.93      7.70 o
  13  10   1       36.51       33.14      7.12 o
  -3  11   1       29.35       29.63      9.30 o
  -2  11   1        0.80       36.44     14.48 o
  -1  11   1        9.17        0.67     10.56 o
   0  11   1      970.25      968.23    309.54 o
   1  11   1      195.53      135.19     20.93 o
   2  11   1      423.41      401.49     23.78 o
   3  11   1       51.27       78.77     31.25 o
   4  11   1        3.98        7.52      9.73 o
   5  11   1       83.18       70.07      8.96 o
   6  11   1      137.38      147.93     11.84 o
   7  11   1      157.13      168.23      8.43 o
   8  11   1       33.35       34.41      8.08 o
   9  11   1       29.03       22.17      5.12 o
  10  11   1      107.64      125.53     22.19 o
  11  11   1        3.27        0.31      2.71 o
  12  11   1        1.14        4.64      3.61 o
  13  11   1       23.56       33.41      8.15 o
  -1  12   1       10.90       21.84      5.82 o
   0  12   1        2.18        2.29      8.78 o
   1  12   1        0.79        2.97     10.29 o
   2  12   1        5.76        1.27      4.87 o
   3  12   1      580.20      552.06     41.38 o
   4  12   1        0.02       -4.19      8.23 o
   5  12   1      379.13      412.11     35.67 o
   6  12   1       14.58       12.47      9.26 o
   7  12   1       26.62       25.28      6.48 o
   8  12   1        1.72        9.85      6.39 o
   9  12   1       12.14       15.22      6.24 o
  10  12   1      115.23      102.52     10.58 o
  11  12   1       24.98       28.14     13.21 o
  12  12   1       32.53       33.87      6.70 o
   0  13   1        4.59        0.71     11.71 o
   1  13   1       16.41        9.34     10.84 o
   2  13   1        1.62        9.50     10.44 o
   3  13   1       60.41       50.05     13.89 o
   4  13   1       36.09       25.32     14.24 o
   5  13   1       30.39       41.71      7.85 o
   6  13   1       77.76       93.40     15.11 o
   7  13   1      162.46      187.22     21.42 o
   8  13   1      129.86      148.48     21.09 o
   9  13   1       66.95       69.84     11.06 o
  10  13   1       26.87       24.14      5.89 o
  11  13   1       13.68       22.20      5.86 o
   3  14   1       72.42       87.08     17.61 o
   4  14   1       19.77       13.41      8.31 o
   5  14   1        0.01        9.52      6.51 o
   6  14   1       46.19       51.18     21.86 o
   7  14   1        2.94       21.76      8.82 o
   8  14   1        2.98        3.29      4.75 o
   9  14   1        0.05        9.82      4.49 o
  10  14   1      231.08      264.44     29.05 o
  -8 -14   2       15.21       25.72     13.43 o
  -7 -14   2      108.12      104.55     10.44 o
  -6 -14   2       50.51       66.24     16.91 o
  -5 -14   2       53.00       67.10      9.49 o
  -4 -14   2       75.30      100.08     10.01 o
  -3 -14   2      167.81      156.49     18.39 o
 -10 -13   2        0.01        8.30      4.11 o
  -9 -13   2       18.95       20.05     16.70 o
  -8 -13   2       10.83        9.63      7.75 o
  -7 -13   2        1.52        1.61      4.16 o
  -6 -13   2        3.30        1.05      7.68 o
  -5 -13   2       11.79       22.68      7.02 o
  -4 -13   2        0.48        5.24      3.23 o
  -3 -13   2        1.89       -1.06      5.80 o
  -2 -13   2       22.69       15.59      9.06 o
  -1 -13   2        6.68       22.71     12.74 o
 -11 -12   2       50.26       59.60     12.46 o
 -10 -12   2       13.65       21.60      8.90 o
  -9 -12   2      113.66      112.06     13.52 o
  -8 -12   2        2.44       11.33      3.54 o
  -7 -12   2       25.31       22.47      5.43 o
  -6 -12   2       11.79       19.01      7.44 o
  -5 -12   2       64.59       63.94      6.61 o
  -4 -12   2       18.79       20.72      4.35 o
  -3 -12   2        0.01        9.96      6.57 o
  -2 -12   2        0.01       12.50     10.44 o
  -1 -12   2       48.51       61.05     15.59 o
   0 -12   2        2.96       39.48     16.85 o
   1 -12   2      134.33      162.41     18.00 o
 -12 -11   2        4.02       12.64      4.83 o
 -11 -11   2        1.34        2.83      4.42 o
 -10 -11   2       13.42       22.03      4.88 o
  -9 -11   2        0.36        2.31      2.08 o
  -8 -11   2      130.91      139.60     16.54 o
  -7 -11   2      199.41      228.93     14.36 o
  -6 -11   2      146.85      142.43      9.64 o
  -5 -11   2      136.90      150.30     16.01 o
  -4 -11   2      259.66      263.28     13.53 o
  -3 -11   2       22.61       40.39     11.47 o
  -2 -11   2        0.97       13.21     10.96 o
  -1 -11   2       80.31       76.71     16.74 o
   0 -11   2       11.82       19.15     11.00 o
   1 -11   2        4.92        6.37     11.00 o
   2 -11   2       37.43       36.99     10.13 o
   3 -11   2        6.95        3.28     10.37 o
 -12 -10   2       72.43       65.83     18.24 o
 -11 -10   2       49.24       58.79      9.23 o
 -10 -10   2       19.45       17.33      7.87 o
  -9 -10   2       72.55       58.01      9.34 o
  -8 -10   2       71.85       83.05     10.46 o
  -7 -10   2        6.81        4.24      6.33 o
  -6 -10   2        6.16        0.82      4.33 o
  -5 -10   2       63.30       48.33     10.64 o
  -4 -10   2       18.30       10.77      4.11 o
  -3 -10   2     1037.40     1252.88     92.74 o
  -2 -10   2        6.61       10.48     11.24 o
  -1 -10   2      151.40      156.12     16.89 o
   0 -10   2       20.01       13.17     11.39 o
   1 -10   2        1.30       -7.95      9.89 o
   2 -10   2       85.69       66.03     13.06 o
   3 -10   2       15.12       53.69     11.28 o
   4 -10   2       41.10       49.26     12.54 o
 -13  -9   2       16.54       11.55      5.30 o
 -12  -9   2       51.16       58.00      7.83 o
 -11  -9   2       26.43       15.53      5.88 o
 -10  -9   2      256.83      249.84     19.35 o
  -9  -9   2      341.06      307.44     15.90 o
  -8  -9   2        0.02        5.81      4.55 o
  -7  -9   2       26.08       34.40      4.68 o
  -6  -9   2        4.60        0.90      7.42 o
  -5  -9   2      205.94      255.18     18.12 o
  -4  -9   2        2.36        4.98      2.56 o
  -3  -9   2      770.58      879.41     25.59 o
  -2  -9   2      507.27      511.75     21.60 o
  -1  -9   2       26.05        8.35     11.79 o
   0  -9   2       99.97       75.41     12.07 o
   1  -9   2       61.34       64.01     14.56 o
   2  -9   2        4.39        7.87      6.41 o
   3  -9   2       43.55       59.19     14.44 o
   4  -9   2       62.92       57.88     16.02 o
   5  -9   2      116.81      123.79     15.03 o
 -13  -8   2        1.29        1.38      2.41 o
 -12  -8   2       36.14       30.38      6.92 o
 -11  -8   2        0.21       11.00      4.27 o
 -10  -8   2       15.47        9.36      4.28 o
  -9  -8   2       29.31       19.04      4.66 o
  -8  -8   2        1.39        7.60      5.94 o
  -7  -8   2       38.48       47.13     13.57 o
  -6  -8   2      708.74      665.03     18.97 o
  -5  -8   2      101.97       91.47     10.55 o
  -4  -8   2        0.48        1.31      3.41 o
  -3  -8   2     1076.12     1243.75     37.53 o
  -2  -8   2      303.24      327.34     23.46 o
  -1  -8   2      671.05      655.08     27.10 o
   0  -8   2       88.29       53.21     12.62 o
   1  -8   2       17.17        2.49     10.13 o
   2  -8   2     1638.74     1807.08     59.19 o
   3  -8   2      499.29      499.88     26.39 o
   4  -8   2        9.11       10.60      9.57 o
   5  -8   2       29.05       19.11      6.25 o
   6  -8   2       43.64       34.89     10.29 o
   7  -8   2       43.78       24.61      9.02 o
 -13  -7   2       61.18       72.00     13.73 o
 -12  -7   2       59.24       58.12     10.96 o
 -11  -7   2      271.90      275.91     15.55 o
 -10  -7   2      179.39      191.21     25.64 o
  -9  -7   2      142.53      119.27      8.54 o
  -8  -7   2      215.06      195.43     15.28 o
  -7  -7   2      157.78      153.62     15.23 o
  -6  -7   2        0.85        2.98      4.06 o
  -5  -7   2      601.57      590.04     15.48 o
  -4  -7   2      768.33      761.51     22.41 o
  -3  -7   2      102.48       94.20      6.87 o
  -2  -7   2      363.62      361.80     21.88 o
  -1  -7   2      529.96      545.42     20.45 o
   0  -7   2      956.75      948.68     31.53 o
   1  -7   2      834.61      866.79     32.76 o
   2  -7   2      464.37      477.45     39.68 o
   3  -7   2     1936.95     2032.23     64.41 o
   4  -7   2      327.92      382.61     18.40 o
   5  -7   2       31.85       16.66     12.19 o
   6  -7   2       96.32       88.58     15.86 o
   7  -7   2      144.72      153.27     31.61 o
 -13  -6   2        0.11        6.01      4.39 o
 -12  -6   2       34.45       30.07      9.10 o
 -11  -6   2       96.25      103.18      9.42 o
 -10  -6   2       93.42       75.84     16.10 o
  -9  -6   2      131.31      142.66     15.51 o
  -8  -6   2     1819.88     1801.78     50.76 o
  -7  -6   2      126.15      114.95     14.22 o
  -6  -6   2      462.81      436.14     15.02 o
  -5  -6   2      212.82      199.05     18.89 o
  -4  -6   2      851.08      941.16     17.24 o
  -3  -6   2      519.68      501.21     14.38 o
  -2  -6   2      554.85      736.19     51.71 o
  -1  -6   2      310.39      401.88     19.74 o
   0  -6   2      280.87      325.45     37.27 o
   1  -6   2      209.22      212.22     24.25 o
   2  -6   2      157.85      189.35     14.72 o
   3  -6   2      764.63      860.77     23.90 o
   4  -6   2     2689.17     2802.64     85.10 o
   5  -6   2      533.31      524.65     30.42 o
   6  -6   2      288.97      232.00     13.49 o
   7  -6   2       58.23       46.64      8.47 o
   8  -6   2       41.88       49.57     13.33 o
 -13  -5   2        6.67        8.86      4.35 o
 -12  -5   2       11.96       25.12      7.99 o
 -11  -5   2       72.88      109.87     12.38 o
 -10  -5   2       69.31       55.31     13.45 o
  -9  -5   2       87.96       97.68      9.65 o
  -8  -5   2      686.42      642.11     23.66 o
  -7  -5   2       12.86       12.03      4.40 o
  -6  -5   2      497.09      458.44     17.13 o
  -5  -5   2     1210.72     1476.68     20.46 o
  -4  -5   2        9.97       12.65      5.04 o
  -3  -5   2     1026.37     1087.28      9.73 o
  -2  -5   2     1628.81     1781.15     31.24 o
  -1  -5   2      255.01      320.06     16.34 o
   0  -5   2     1669.88     1610.41     25.20 o
   1  -5   2      715.54      780.78     17.96 o
   2  -5   2     2226.88     2211.69     48.66 o
   3  -5   2      102.58      111.41     12.42 o
   4  -5   2      113.60       90.76      9.85 o
   5  -5   2      301.36      282.68     15.35 o
   6  -5   2       18.17       34.82     10.84 o
   7  -5   2      538.96      553.37     18.67 o
   8  -5   2       23.29       15.07      8.03 o
   9  -5   2        2.43        8.47      8.59 o
 -13  -4   2       21.30       13.69      4.27 o
 -12  -4   2        0.50       -0.63      5.14 o
 -11  -4   2      120.50      134.87     20.53 o
 -10  -4   2       12.11        6.37      3.52 o
  -9  -4   2      102.90       89.53     14.16 o
  -8  -4   2       39.41       33.07     10.80 o
  -7  -4   2       62.77       51.00     12.78 o
  -6  -4   2     4139.60     4330.10     95.35 o
  -5  -4   2     1945.39     2122.52     29.20 o
  -4  -4   2        0.74        1.45      2.09 o
  -3  -4   2     2064.64     2356.71     23.04 o
  -2  -4   2     2506.19     2737.69     39.13 o
  -1  -4   2      621.23      790.07     15.90 o
   0  -4   2      331.50      329.96     12.38 o
   1  -4   2     1936.98     1841.78     32.68 o
   2  -4   2       12.42       25.87      6.45 o
   3  -4   2       72.83       84.82     14.32 o
   4  -4   2        0.28       12.46      4.59 o
   5  -4   2      129.66      127.51     16.97 o
   6  -4   2        3.56        7.00      8.27 o
   7  -4   2       22.21       15.47      7.83 o
   8  -4   2       85.81      108.17     20.89 o
   9  -4   2       21.59       20.02      6.37 o
  10  -4   2       44.17       29.63      7.87 o
 -12  -3   2        2.29        7.64      4.27 o
 -11  -3   2       28.54       45.06     10.25 o
 -10  -3   2       67.54       92.89     13.69 o
  -9  -3   2      231.63      255.58     40.63 o
  -8  -3   2       19.31       17.92      6.45 o
  -7  -3   2      505.11      507.79     17.80 o
  -6  -3   2        9.21       23.50      4.91 o
  -5  -3   2      838.47      779.91     13.10 o
  -4  -3   2     3000.82     3035.98     47.55 o
  -3  -3   2      993.53     1005.66      8.65 o
  -2  -3   2      203.40      145.66      9.92 o
   0  -3   2     5901.78     5646.67     64.01 o
   1  -3   2     1302.00     1186.45     18.83 o
   2  -3   2       87.89       96.30     15.11 o
   3  -3   2       36.47       29.95      7.99 o
   4  -3   2      438.88      462.02     29.47 o
   5  -3   2       59.24       87.24     10.92 o
   6  -3   2     1203.19     1160.54     25.83 o
   7  -3   2      757.94      765.54     34.02 o
   8  -3   2       39.07       17.96      6.49 o
   9  -3   2      149.82      135.19     19.58 o
  10  -3   2        5.41       -0.20      6.57 o
 -12  -2   2      184.57      184.80     31.53 o
 -11  -2   2        7.69        9.61      4.91 o
 -10  -2   2      139.48      157.07     26.74 o
  -9  -2   2       15.76        6.45      4.00 o
  -8  -2   2      496.97      460.63     30.62 o
  -7  -2   2      204.88      197.82     23.66 o
  -6  -2   2      471.72      520.17     15.51 o
  -5  -2   2      931.30      844.75     15.27 o
  -4  -2   2       14.25       17.57      3.28 o
  -3  -2   2        4.00        7.51      2.03 o
  -1  -2   2     2596.72     2957.27     15.66 o
   1  -2   2     3579.58     3639.95     42.41 o
   2  -2   2     1141.52     1191.72     17.57 o
   3  -2   2     1841.25     2335.05     30.98 o
   4  -2   2       14.14        2.89      5.14 o
   5  -2   2     3339.42     3505.84     70.82 o
   6  -2   2        0.10        3.20      2.89 o
   7  -2   2       25.36       30.74      8.86 o
   8  -2   2        1.01       10.80      6.29 o
   9  -2   2       40.30       16.70      4.91 o
  10  -2   2        0.37        5.34      3.92 o
  11  -2   2       29.07       55.31     10.21 o
 -12  -1   2        0.10        3.80      4.83 o
 -11  -1   2        1.78       -0.55      5.62 o
 -10  -1   2       87.97       97.52     17.61 o
  -9  -1   2      347.37      382.46     14.20 o
  -8  -1   2      386.87      392.74     15.83 o
  -7  -1   2       80.46       84.23     12.86 o
  -6  -1   2      227.74      218.74     31.45 o
  -5  -1   2        0.20       -1.03      4.23 o
  -4  -1   2      228.19      178.35     15.03 o
  -3  -1   2     2915.98     2640.79     32.09 o
  -2  -1   2       21.91       18.87     11.39 o
  -1  -1   2      123.08      105.84      3.64 o
   1  -1   2      560.54      552.24      5.47 o
   2  -1   2     6842.58     6540.83     22.00 o
   3  -1   2      600.49      558.59     10.25 o
   4  -1   2      382.75      429.42     16.97 o
   5  -1   2        0.27        5.93      2.18 o
   6  -1   2      123.92      114.06     17.49 o
   7  -1   2      540.21      484.92     33.67 o
   8  -1   2      370.28      320.62     13.85 o
   9  -1   2      258.93      254.27     34.34 o
  10  -1   2       17.79       18.20      5.42 o
  11  -1   2       28.04       14.99      6.53 o
  12  -1   2       71.12       89.14     17.13 o
 -11   0   2       50.21       60.41      8.90 o
 -10   0   2       29.19       35.96      5.89 o
  -9   0   2      387.25      392.39     47.87 o
  -8   0   2       17.37       21.72      6.65 o
  -7   0   2      297.20      275.48     14.32 o
  -6   0   2      230.76      198.09     33.87 o
  -5   0   2      539.28      611.09     30.50 o
  -4   0   2     3037.39     3160.57     36.75 o
  -3   0   2     3151.72     2701.92     35.13 o
  -2   0   2     2495.78     2549.20     30.42 o
  -1   0   2      403.95      401.16      7.99 o
   0   0   2      701.21      804.74      9.59 o
   1   0   2       16.38       26.08      1.02 o
   2   0   2     1394.58     1431.32     11.90 o
   3   0   2      504.96      488.55      9.45 o
   4   0   2      232.12      255.50     10.33 o
   5   0   2     1995.99     2234.12     26.31 o
   6   0   2       66.96       97.32     13.45 o
   7   0   2      685.18      780.70     30.42 o
   8   0   2      130.21      159.79     16.58 o
   9   0   2      289.68      302.66     12.62 o
  10   0   2        4.08       -2.41      5.78 o
  11   0   2      199.69      159.60     25.40 o
  12   0   2       26.45       48.74      9.69 o
 -11   1   2       10.05       16.77     10.96 o
 -10   1   2       32.01       43.40     10.29 o
  -9   1   2      157.24      132.89     20.06 o
  -8   1   2      204.46      221.43     29.08 o
  -7   1   2       47.72       55.59     11.20 o
  -6   1   2      204.16      187.92     20.85 o
  -5   1   2        0.65        0.64      3.82 o
  -4   1   2       58.61       85.34     12.70 o
  -3   1   2     1377.50     1513.52     28.01 o
  -2   1   2      393.60      321.81     10.64 o
   0   1   2     1010.66      949.37     16.50 o
   1   1   2     7839.13     7245.81     10.56 o
   2   1   2     2232.98     2186.69     25.24 o
   3   1   2      374.54      265.21      4.57 o
   4   1   2      683.86      601.93      8.19 o
   6   1   2     1052.68     1044.98     15.03 o
   7   1   2       22.03       33.75      5.02 o
   8   1   2      285.52      293.64     13.10 o
   9   1   2      348.23      318.56     13.49 o
  10   1   2       34.02       35.13      8.82 o
  11   1   2       13.18       15.90      6.88 o
  12   1   2        7.03        9.26      5.66 o
  13   1   2       36.61       30.98      6.73 o
 -11   2   2        7.03        9.30      8.47 o
 -10   2   2        1.27        6.53      7.71 o
  -9   2   2       73.67       69.99      9.14 o
  -8   2   2      984.56     1116.47     46.45 o
  -7   2   2      290.46      321.29     36.00 o
  -6   2   2     4251.12     4585.67    991.21 o
  -5   2   2       68.31       67.93      8.86 o
  -4   2   2      403.26      435.19     19.54 o
  -3   2   2     1268.34     1272.11     19.46 o
  -2   2   2     1499.65     1534.77     21.68 o
  -1   2   2      614.57      583.99     10.68 o
   0   2   2      121.15      142.62      8.50 o
   1   2   2     1030.76      861.48      7.79 o
   2   2   2      475.27      460.50      5.72 o
   3   2   2      581.27      587.22      8.49 o
   4   2   2     2082.99     2354.77     27.49 o
   5   2   2        2.97       17.20      3.18 o
   6   2   2       79.67      112.52     11.00 o
   7   2   2      664.75      709.25     17.80 o
   8   2   2      112.62      111.77     16.30 o
   9   2   2       27.16       33.79      8.39 o
  10   2   2       20.66       29.83      6.41 o
  11   2   2      107.84      117.66     22.99 o
  12   2   2      254.40      240.50     33.55 o
  13   2   2        6.04       11.47      7.04 o
 -10   3   2        3.16       -6.21      6.84 o
  -9   3   2       23.75       32.24      8.35 o
  -8   3   2      437.87      411.42     20.85 o
  -7   3   2       13.04       18.16      9.02 o
  -6   3   2       26.08       18.28      8.55 o
  -5   3   2        2.68       18.36      9.85 o
  -4   3   2     3687.47     4085.59     83.12 o
  -3   3   2      156.69      205.77     29.75 o
  -2   3   2     1066.13      923.48     16.42 o
  -1   3   2     1630.19     1750.15     24.13 o
   0   3   2      618.84      588.93     16.58 o
   1   3   2     4659.64     4034.00     46.29 o
   2   3   2      763.40      970.38     10.01 o
   3   3   2      122.23       77.76      2.61 o
   4   3   2       54.60       55.53      2.11 o
   5   3   2       65.87       98.04      7.68 o
   6   3   2      170.55      148.73      6.65 o
   7   3   2      363.83      385.32     14.35 o
   8   3   2      125.41      121.58     18.00 o
   9   3   2       81.89       89.37     16.89 o
  10   3   2        2.46       10.68      6.09 o
  11   3   2       97.31       72.76     18.40 o
  12   3   2        9.51        4.47      2.22 o
  13   3   2        3.01       15.83      5.54 o
  -9   4   2      321.57      306.69     53.49 o
  -8   4   2        0.90        5.22      5.82 o
  -7   4   2      427.65      353.69     19.39 o
  -6   4   2     2014.11     2132.80     65.16 o
  -5   4   2      219.05      208.02     91.55 o
  -4   4   2      920.88      810.17     26.43 o
  -3   4   2       34.40       36.08      7.83 o
  -2   4   2     2367.92     2028.47     27.61 o
  -1   4   2     5574.07     5390.30     55.47 o
   0   4   2     1031.92     1042.52     16.97 o
   1   4   2     4097.00     3832.03     45.26 o
   2   4   2       22.15       16.66      2.81 o
   3   4   2      857.44      875.93     13.23 o
   4   4   2     1386.39     1456.16     16.17 o
   5   4   2       40.39       37.64      3.79 o
   6   4   2      747.55      831.09     12.91 o
   7   4   2        7.10        3.70      3.05 o
   8   4   2        5.20        5.65      4.49 o
   9   4   2      172.22      147.49     19.11 o
  10   4   2      344.01      384.87     14.72 o
  11   4   2      123.39      135.94     19.94 o
  12   4   2        7.20        3.24      2.02 o
  13   4   2       54.47       56.93     10.33 o
  -9   5   2        0.14       22.47      7.20 o
  -8   5   2       52.43       49.30     12.22 o
  -7   5   2       38.89       44.23      9.46 o
  -6   5   2       35.40       19.46      8.90 o
  -5   5   2       76.41       59.62      9.46 o
  -4   5   2      771.45      761.63     21.56 o
  -3   5   2     1130.86     1007.83     30.94 o
  -2   5   2        1.54        1.03      4.71 o
  -1   5   2     1278.14     1454.93     23.98 o
   0   5   2     1398.78     1569.94     24.21 o
   1   5   2      140.89      135.03      8.74 o
   2   5   2     1633.94     1557.40     22.99 o
   3   5   2      910.49      909.63     20.93 o
   4   5   2        0.22        2.91      2.33 o
   5   5   2      795.66      684.34     21.24 o
   6   5   2        0.82        3.46      2.25 o
   7   5   2      115.86      118.95      7.94 o
   8   5   2      436.09      476.14     11.29 o
   9   5   2      515.67      562.83     24.87 o
  10   5   2      307.02      344.24     30.07 o
  11   5   2       61.85       70.82     17.17 o
  12   5   2      183.98      226.62     11.16 o
  13   5   2       40.03       57.13     12.22 o
  14   5   2       73.97       67.14     10.13 o
  -8   6   2       32.60       38.26     10.56 o
  -7   6   2      145.16      165.97     23.58 o
  -6   6   2        3.49       12.38      9.85 o
  -5   6   2        6.73        7.52      7.83 o
  -4   6   2      678.56      657.22     26.47 o
  -3   6   2      880.37      882.73     24.57 o
  -2   6   2        3.14       31.57     10.80 o
  -1   6   2      127.98      101.04     17.61 o
   0   6   2     3656.01     3904.63     87.12 o
   1   6   2     1255.76     1295.45     22.16 o
   2   6   2     2370.89     2335.56     31.49 o
   3   6   2      997.79     1033.11     19.11 o
   4   6   2       60.85       55.70      8.68 o
   5   6   2       35.27       54.76      4.99 o
   6   6   2      258.72      226.26     12.45 o
   7   6   2       64.09       46.14     10.07 o
   8   6   2     1119.22     1152.15     19.08 o
   9   6   2       40.17       29.10      5.06 o
  10   6   2      439.68      517.48     15.66 o
  11   6   2      120.64      109.27     11.47 o
  12   6   2      433.10      495.88     33.59 o
  13   6   2      123.10      116.63     21.13 o
  14   6   2      187.58      126.01     26.23 o
  -7   7   2       97.19      137.84     24.85 o
  -6   7   2        4.75        2.65     10.48 o
  -5   7   2      484.76      580.31     61.60 o
  -4   7   2      104.27      116.79     20.18 o
  -3   7   2       63.05       62.94     11.87 o
  -2   7   2       54.74       67.53     12.94 o
  -1   7   2      116.11       66.35     11.04 o
   0   7   2      960.02      963.72     26.31 o
   1   7   2      536.10      487.93     20.30 o
   2   7   2      773.18      636.01     20.06 o
   3   7   2      480.71      440.26     26.98 o
   4   7   2      284.43      288.37     17.57 o
   5   7   2      356.21      338.17     24.57 o
   6   7   2       90.03       93.60      7.27 o
   7   7   2      359.78      390.88     13.02 o
   8   7   2      109.80      101.65      9.78 o
   9   7   2      683.26      663.31     29.40 o
  10   7   2       31.27       31.28      4.80 o
  11   7   2       47.58       35.06      7.38 o
  12   7   2       19.21        8.90      3.76 o
  13   7   2      181.45      169.73     22.51 o
  14   7   2       25.07       11.71      4.23 o
  -6   8   2        7.10        7.99      6.21 o
  -5   8   2        0.06        9.26      8.19 o
  -4   8   2        5.37        1.42      5.06 o
  -3   8   2       45.70       39.60     14.84 o
  -2   8   2      324.68      293.00     16.10 o
  -1   8   2       52.95       40.75     13.53 o
   0   8   2      294.66      371.30     36.20 o
   1   8   2       19.58       18.32      7.04 o
   2   8   2      199.56      179.42     15.75 o
   3   8   2       40.01       23.26      4.55 o
   4   8   2      162.39      161.30     13.02 o
   5   8   2       40.69       43.39      6.99 o
   6   8   2      333.90      376.58     12.66 o
   7   8   2      725.11      745.06     42.37 o
   8   8   2      117.98      121.96     12.60 o
   9   8   2      719.78      703.63     23.82 o
  10   8   2        7.93        8.86      4.33 o
  11   8   2      331.42      328.02     23.41 o
  12   8   2       57.86       63.46      7.55 o
  13   8   2       57.92       43.20      9.10 o
  14   8   2        6.34        6.65      4.19 o
  -5   9   2       24.68       28.13     12.94 o
  -4   9   2        8.41       13.89      6.69 o
  -3   9   2        1.47        4.23      9.14 o
  -2   9   2      155.43      145.95     24.01 o
  -1   9   2      152.22      141.40     13.73 o
   0   9   2       10.00       28.29     13.73 o
   1   9   2      115.14      123.71     21.09 o
   2   9   2      353.45      387.56     18.04 o
   3   9   2      432.93      436.97     21.64 o
   4   9   2     3978.94     4586.02    991.49 o
   5   9   2      550.25      542.51     15.29 o
   7   9   2      306.48      304.43     17.76 o
   8   9   2      716.52      705.75     20.07 o
   9   9   2      167.31      180.29     15.67 o
  10   9   2       16.18       24.02     10.94 o
  11   9   2      424.91      482.91     21.66 o
  12   9   2      107.37       95.65     11.40 o
  13   9   2      220.76      242.28     11.75 o
  14   9   2        3.00        5.70      3.64 o
  -4  10   2        0.00        4.51      5.86 o
  -3  10   2      129.22      115.37     12.66 o
  -2  10   2       78.92       67.65     12.42 o
  -1  10   2      197.17      226.02     20.73 o
   0  10   2        2.31       27.69     10.33 o
   1  10   2       29.76       37.74     10.60 o
   2  10   2      374.82      370.55     19.62 o
   3  10   2       27.64       14.72     10.84 o
   4  10   2       37.24       23.50     10.05 o
   5  10   2       35.76       16.87      5.23 o
   6  10   2      592.15      581.78     38.00 o
   7  10   2      302.71      314.39     12.80 o
   8  10   2        2.25        6.21      8.19 o
   9  10   2       15.48       10.72      8.13 o
  10  10   2      574.57      602.68     27.21 o
  11  10   2       23.26       30.71      8.57 o
  12  10   2        4.56        6.37      7.28 o
  13  10   2       49.47       47.79      6.55 o
  -3  11   2        3.09       24.41     10.80 o
  -2  11   2       80.57      122.37     18.32 o
  -1  11   2        3.57       13.06      6.77 o
   0  11   2       43.57       34.82      7.68 o
   1  11   2       19.00       35.69      9.14 o
   2  11   2      163.88      191.88     18.95 o
   3  11   2      350.09      367.26     22.39 o
   4  11   2      163.18      215.14     18.52 o
   5  11   2      101.15      102.02      9.94 o
   6  11   2       21.57       16.12      5.44 o
   7  11   2        6.63       15.37      7.50 o
   8  11   2       16.75       32.57     15.07 o
   9  11   2       22.57       15.06      6.29 o
  10  11   2      326.86      331.05     12.59 o
  11  11   2       53.04       28.63      4.79 o
  12  11   2        0.48        4.36      3.80 o
  13  11   2      153.36      141.88     14.78 o
  -1  12   2        1.61       12.19     11.91 o
   0  12   2       65.05       83.40     14.56 o
   1  12   2        2.08       -0.16      4.27 o
   2  12   2      478.78      488.84     23.30 o
   3  12   2        5.96       13.02     13.06 o
   4  12   2       73.17       55.94     13.45 o
   5  12   2      113.32      137.47     16.98 o
   6  12   2      249.43      266.89     15.63 o
   7  12   2      243.46      262.50     11.37 o
   8  12   2      179.94      216.63     14.55 o
   9  12   2       42.50       57.61     19.90 o
  10  12   2      161.10      150.14     17.39 o
  11  12   2        0.30        2.05      4.09 o
  12  12   2      170.47      172.95     42.11 o
   0  13   2        6.29       -4.15     10.52 o
   1  13   2      178.90      152.63     23.26 o
   2  13   2       41.50       15.03      9.97 o
   3  13   2       55.92       73.55     17.01 o
   4  13   2       76.72       68.76     17.65 o
   5  13   2       31.51       44.53     10.92 o
   6  13   2       95.68      105.71     10.83 o
   7  13   2       52.25       54.16      8.80 o
   8  13   2        5.94       12.22      7.79 o
   9  13   2       39.64       55.21      8.37 o
  10  13   2        0.47       -0.91      2.49 o
  11  13   2        0.54       13.22      4.80 o
   3  14   2        4.33       13.53     10.25 o
   4  14   2       81.84       75.25     12.90 o
   5  14   2       25.59       17.12     13.63 o
   6  14   2      147.14      161.33     26.57 o
   7  14   2      206.80      237.98     12.79 o
   8  14   2       30.42       42.25      8.62 o
   9  14   2      114.69      145.37     14.14 o
  10  14   2        2.23        3.44      5.12 o
  -7 -14   3      171.87      192.72     16.35 o
  -6 -14   3        0.22       -2.99      5.93 o
  -5 -14   3        0.81        0.81      5.73 o
  -4 -14   3       37.42       15.70      7.77 o
  -9 -13   3       49.91       54.40      9.22 o
  -8 -13   3        4.98       10.56      4.85 o
  -7 -13   3       13.34       14.96      5.59 o
  -6 -13   3        0.40        5.55      4.55 o
  -5 -13   3       16.58       20.73      6.04 o
  -4 -13   3       55.30       45.74      6.17 o
  -3 -13   3       98.67       87.95      8.74 o
  -2 -13   3       82.61       89.65     20.14 o
  -1 -13   3       49.64       57.01     15.31 o
 -11 -12   3       29.07       36.86      6.60 o
 -10 -12   3        3.88        2.02      3.47 o
  -9 -12   3       30.65       26.25     11.77 o
  -8 -12   3        1.49        4.35      2.98 o
  -7 -12   3       59.58       65.83      9.30 o
  -6 -12   3       14.25        6.61     10.56 o
  -5 -12   3       83.15       95.47      9.08 o
  -4 -12   3        1.42        5.74      3.60 o
  -3 -12   3        1.29        2.88      5.93 o
  -2 -12   3        1.93      -10.80     10.29 o
  -1 -12   3        1.94       14.40     12.19 o
   0 -12   3        0.04        9.22     11.87 o
   1 -12   3        0.23        1.90     11.16 o
 -11 -11   3        4.58       10.91      5.71 o
 -10 -11   3       36.45       60.26     15.05 o
  -9 -11   3       40.08       30.12      8.42 o
  -8 -11   3      287.45      296.97     30.50 o
  -7 -11   3       21.25       34.63      6.11 o
  -6 -11   3        5.19        0.49      6.55 o
  -5 -11   3       10.87       15.97      6.69 o
  -4 -11   3      219.00      213.70      7.76 o
  -3 -11   3      334.14      378.92     11.60 o
  -2 -11   3        0.44       10.92      9.53 o
  -1 -11   3      249.69      261.51     18.79 o
   0 -11   3        1.27        1.27     11.32 o
   1 -11   3       40.11       44.98     13.10 o
   2 -11   3       37.77       38.02     12.30 o
   3 -11   3       41.79       50.28     14.68 o
 -12 -10   3       28.32       13.53      6.57 o
 -11 -10   3       45.99       55.29     16.14 o
 -10 -10   3        6.04        9.61     13.83 o
  -9 -10   3        2.06        9.44      4.88 o
  -8 -10   3       27.73       16.93      9.10 o
  -7 -10   3      188.66      237.85     17.42 o
  -6 -10   3      152.69      141.34     18.77 o
  -5 -10   3      132.76      134.85     18.23 o
  -4 -10   3        0.13        4.80      1.72 o
  -3 -10   3        0.54        0.51      3.86 o
  -2 -10   3       22.18       24.96     14.76 o
  -1 -10   3        9.80       17.96     11.63 o
   0 -10   3       60.44       74.18     21.17 o
   1 -10   3       10.98       22.67     10.52 o
   2 -10   3        1.90       17.01     10.92 o
   3 -10   3       82.48       85.22     14.92 o
   4 -10   3       76.62       47.28     14.20 o
 -12  -9   3       21.73       23.58      6.05 o
 -11  -9   3        0.16        3.01      5.42 o
 -10  -9   3      115.06      126.88     14.27 o
  -9  -9   3      112.40      115.46     16.91 o
  -8  -9   3       79.45       61.44     16.93 o
  -7  -9   3      125.70      121.77     10.29 o
  -6  -9   3      175.46      183.32      9.81 o
  -5  -9   3       84.48       58.84      5.35 o
  -4  -9   3       94.15      109.52      7.59 o
  -3  -9   3       38.23       31.41      4.58 o
  -2  -9   3        7.70       27.89     11.43 o
  -1  -9   3      510.09      492.28     24.05 o
   0  -9   3     1040.25     1135.97     35.09 o
   1  -9   3       36.26       39.37     15.59 o
   2  -9   3      878.92      959.28     42.93 o
   3  -9   3      125.84       92.54     11.00 o
   4  -9   3       21.22       30.27     11.32 o
   5  -9   3       25.51       34.82      8.19 o
 -12  -8   3        3.99        9.30      6.09 o
 -11  -8   3        0.83        7.79      4.95 o
 -10  -8   3       61.75       85.65     14.01 o
  -9  -8   3      272.78      245.70     17.68 o
  -8  -8   3        4.89       -5.81      4.47 o
  -7  -8   3        0.12        3.04      9.89 o
  -6  -8   3      422.57      410.93     33.57 o
  -5  -8   3      116.45      113.57      8.74 o
  -4  -8   3      250.81      234.39      8.60 o
  -3  -8   3        7.40        4.51      3.55 o
  -2  -8   3      228.32      287.70     35.88 o
  -1  -8   3      274.55      304.36     18.95 o
   0  -8   3      245.97      251.07     17.45 o
   1  -8   3      273.09      236.31     17.05 o
   2  -8   3       46.25       63.26     13.85 o
   3  -8   3      444.04      420.04     64.53 o
   4  -8   3        3.19       -7.04      9.46 o
   5  -8   3      179.63      169.61     30.23 o
   6  -8   3       71.94       73.71     15.11 o
 -12  -7   3       11.75       17.05      8.23 o
 -11  -7   3       34.90       26.43      8.47 o
 -10  -7   3       45.21       62.03     10.92 o
  -9  -7   3       77.12       57.09      9.61 o
  -8  -7   3      776.12      752.96     25.71 o
  -7  -7   3        7.63       15.56      5.18 o
  -6  -7   3       34.95       24.89      9.93 o
  -5  -7   3       59.28       60.12      6.78 o
  -4  -7   3      686.49      730.69     16.41 o
  -3  -7   3     2167.70     2244.49     31.85 o
  -2  -7   3       64.80       85.93     14.99 o
  -1  -7   3       14.02        5.54     11.16 o
   0  -7   3       40.51       77.46     12.07 o
   1  -7   3       63.63       69.79     14.32 o
   2  -7   3      308.16      331.46     42.49 o
   3  -7   3      225.87      191.68     13.13 o
   4  -7   3        9.05       32.84      8.11 o
   5  -7   3       10.31       13.53      9.77 o
   6  -7   3       98.24      125.34     17.84 o
   7  -7   3      102.97       86.68     13.89 o
 -13  -6   3       26.77       41.90      6.29 o
 -12  -6   3      243.25      242.96     29.83 o
 -11  -6   3       54.70       41.74     10.84 o
 -10  -6   3      203.64      212.53     13.02 o
  -9  -6   3       34.99       18.32      3.80 o
  -8  -6   3        0.51        0.75      6.49 o
  -7  -6   3       47.96       37.78      7.16 o
  -6  -6   3       38.15       53.71      8.19 o
  -5  -6   3      166.92      193.42     16.07 o
  -4  -6   3       18.03       13.01      2.29 o
  -3  -6   3      304.86      329.91     11.45 o
  -2  -6   3     1878.03     2212.83     17.45 o
  -1  -6   3      190.40      198.49     16.62 o
   0  -6   3       98.46       80.39     10.88 o
   1  -6   3      933.90      866.15     37.15 o
   2  -6   3       63.62       71.09     13.02 o
   3  -6   3     1938.25     1991.40     54.72 o
   4  -6   3        3.16       -4.43      9.61 o
   5  -6   3     1655.87     1656.46    328.69 o
   6  -6   3       98.10       87.75     16.10 o
   7  -6   3       92.25      130.91     18.04 o
   8  -6   3       53.00       71.45     15.79 o
 -12  -5   3        0.56       12.54      4.59 o
 -11  -5   3       49.13       45.50      7.04 o
 -10  -5   3        2.92       15.94      4.67 o
  -9  -5   3       70.29       59.19      8.82 o
  -8  -5   3       19.35       10.96      4.47 o
  -7  -5   3       27.98       19.98      8.15 o
  -6  -5   3      947.10      920.55     25.84 o
  -5  -5   3      396.51      375.18     14.53 o
  -4  -5   3     2856.49     2729.46     40.67 o
  -3  -5   3     1139.31     1218.53     11.97 o
  -2  -5   3     2418.02     2420.03     18.12 o
  -1  -5   3     1345.74     1386.33     24.05 o
   0  -5   3       39.51       30.70      7.36 o
   1  -5   3     1112.85     1314.64     23.62 o
   2  -5   3      449.84      433.21     16.10 o
   3  -5   3       46.86       58.63     10.09 o
   4  -5   3      951.12      880.40     23.54 o
   5  -5   3      233.77      189.03     12.46 o
   6  -5   3       13.52        9.69      5.46 o
   7  -5   3       16.72       35.80      8.90 o
   8  -5   3       25.26       11.39      7.64 o
   9  -5   3        0.03       23.38     11.00 o
 -12  -4   3        4.66        7.83      4.35 o
 -11  -4   3      155.71      172.14     24.25 o
 -10  -4   3       18.50       16.26      4.43 o
  -9  -4   3      127.95      107.37      9.85 o
  -8  -4   3      261.48      258.58     11.99 o
  -7  -4   3      122.04      137.44     13.77 o
  -6  -4   3      679.55      689.94     21.40 o
  -5  -4   3      171.88      153.45     18.82 o
  -4  -4   3     5505.44     5733.11     69.92 o
  -3  -4   3     1122.53     1260.35      8.92 o
  -2  -4   3       67.40       81.00      4.39 o
  -1  -4   3      770.01      751.15     10.18 o
   0  -4   3      320.36      411.34     18.44 o
   1  -4   3      220.91      218.39     23.42 o
   2  -4   3      296.95      269.74     34.93 o
   3  -4   3        3.11       16.26     10.21 o
   4  -4   3      175.25      167.39     20.53 o
   5  -4   3     1570.78     1428.70     29.71 o
   6  -4   3        0.04       11.51      9.53 o
   7  -4   3        3.27       -3.44      6.69 o
   8  -4   3       13.98       13.45     10.44 o
   9  -4   3       34.59       48.15     11.04 o
  10  -4   3      235.80      282.16    135.74 o
 -12  -3   3       76.27       87.83     18.48 o
 -11  -3   3       34.38       47.16      9.97 o
 -10  -3   3      113.58      109.59     20.45 o
  -9  -3   3      446.91      456.95     18.24 o
  -8  -3   3      523.84      662.13     19.27 o
  -7  -3   3       57.37       88.15      9.53 o
  -6  -3   3       33.94       17.49      7.28 o
  -5  -3   3       51.38       42.21      6.37 o
  -4  -3   3     1125.28     1183.08     14.51 o
  -3  -3   3     2526.50     2755.22     23.11 o
  -2  -3   3     2592.72     2649.37     21.55 o
  -1  -3   3     4575.86     4944.11     38.82 o
   0  -3   3     2689.45     2747.06     37.74 o
   1  -3   3      310.13      329.96     12.22 o
   2  -3   3       32.96       47.52      6.73 o
   3  -3   3        0.01       10.68      6.29 o
   4  -3   3      522.45      411.97     94.04 o
   5  -3   3       12.73       23.86      9.10 o
   6  -3   3        3.80       -5.46      6.84 o
   7  -3   3       39.20       24.21      7.24 o
   8  -3   3      182.20      166.88     19.70 o
   9  -3   3      239.79      271.44     25.56 o
  10  -3   3       11.10       12.58      6.49 o
  11  -3   3        0.41        2.49      3.92 o
 -12  -2   3       25.21       31.81      8.86 o
 -11  -2   3        7.81        7.75      5.10 o
 -10  -2   3       57.81       96.14     16.93 o
  -9  -2   3      573.98      630.12     19.74 o
  -8  -2   3        3.22        4.23      3.56 o
  -7  -2   3      496.81      512.86     18.79 o
  -6  -2   3       76.44       68.29      7.16 o
  -5  -2   3     2279.50     2372.79     35.09 o
  -4  -2   3     1396.74     1286.00     19.43 o
  -3  -2   3       67.29       47.36      6.45 o
  -2  -2   3      957.62      930.11     16.03 o
  -1  -2   3     8962.05    10298.80     27.14 o
   0  -2   3     2229.70     2016.19     18.38 o
   1  -2   3     1544.05     1718.06     23.03 o
   2  -2   3      611.56      577.58     11.75 o
   3  -2   3       42.48       65.99      5.38 o
   4  -2   3        1.36       12.62      2.97 o
   5  -2   3      857.45      972.42     24.77 o
   6  -2   3      512.18      482.35     21.48 o
   7  -2   3      183.83      187.29     28.33 o
   8  -2   3        2.61       -2.73      5.93 o
   9  -2   3       35.74       47.71     17.68 o
  10  -2   3       61.03       47.95     10.17 o
  11  -2   3        0.83       18.00      9.18 o
 -12  -1   3       64.26       69.79     11.87 o
 -11  -1   3      105.42      112.60     17.80 o
 -10  -1   3      192.44      219.65     28.92 o
  -9  -1   3       43.99       49.77     12.46 o
  -8  -1   3      879.26      874.14     32.92 o
  -7  -1   3       35.85       21.17      7.16 o
  -6  -1   3      779.83      765.74     26.67 o
  -5  -1   3       78.87       63.18      7.24 o
  -4  -1   3      265.83      226.93     12.19 o
  -3  -1   3      171.20      196.15      8.70 o
  -2  -1   3       67.30       61.84      5.26 o
  -1  -1   3     2117.69     2383.20     16.60 o
   0  -1   3        1.71       20.00      4.02 o
   1  -1   3     3248.33     2942.02     33.95 o
   2  -1   3      428.14      348.52      7.56 o
   3  -1   3       11.35        2.33      4.79 o
   4  -1   3     2558.44     3260.78     35.41 o
   5  -1   3       58.62       61.80      9.65 o
   6  -1   3       51.72       64.25      8.07 o
   7  -1   3       88.80       88.62     15.07 o
   8  -1   3      218.18      228.67     30.62 o
   9  -1   3       84.31       95.70     15.63 o
  10  -1   3      103.48      120.39     22.27 o
  11  -1   3        8.67       25.48      9.53 o
  12  -1   3       22.89       25.28     10.17 o
 -11   0   3       46.64       62.55      8.86 o
 -10   0   3      176.21      134.91     22.59 o
  -9   0   3       83.51       96.38     13.33 o
  -8   0   3      511.27      473.85     19.50 o
  -7   0   3        0.07        6.84      5.70 o
  -6   0   3      217.61      246.91     29.99 o
  -5   0   3       48.68       46.92      5.89 o
  -4   0   3      584.89      577.03     23.10 o
  -3   0   3      121.39      111.53      7.52 o
  -2   0   3     1311.14     1302.33     18.67 o
  -1   0   3     5964.58     6099.35     23.62 o
   0   0   3      938.63     1026.92      6.85 o
   1   0   3      517.62      423.64      8.14 o
   2   0   3      618.85      545.70      5.53 o
   3   0   3      248.43      256.57      5.74 o
   4   0   3       12.53       15.47      3.09 o
   5   0   3       11.43       10.29      3.92 o
   6   0   3       91.77      130.60     19.94 o
   7   0   3       31.41       40.16     11.43 o
   8   0   3       14.42       20.65      6.57 o
   9   0   3       35.91       26.74      4.98 o
  10   0   3       16.78       25.08      6.53 o
  11   0   3       13.76       20.37      8.35 o
  12   0   3        2.91        3.76      2.85 o
 -11   1   3       98.84      146.42     19.39 o
 -10   1   3        0.37        1.31      6.69 o
  -9   1   3       39.94       33.63      6.61 o
  -8   1   3      264.26      287.39     31.02 o
  -7   1   3       51.24       66.15     10.01 o
  -6   1   3      588.63      514.16     31.18 o
  -5   1   3      854.53      786.31     23.82 o
  -4   1   3       58.22       53.53      9.26 o
  -3   1   3      150.14       65.28      7.24 o
  -2   1   3      947.45     1005.38     15.75 o
  -1   1   3      117.04      114.85     12.90 o
   0   1   3      193.76      111.01      9.81 o
   1   1   3     3334.76     3237.68     24.42 o
   2   1   3     1407.51     1338.08     13.84 o
   4   1   3      196.52      209.67      4.28 o
   5   1   3      552.55      582.21     21.48 o
   6   1   3       88.34       85.77     13.93 o
   7   1   3      358.10      341.55     20.73 o
   8   1   3       11.50        9.14      5.46 o
   9   1   3      203.31      230.41     25.87 o
  10   1   3       61.64       45.50     13.29 o
  11   1   3      151.76      110.06     20.37 o
  12   1   3       93.80       84.39      7.24 o
 -10   2   3       66.62       82.57     12.38 o
  -9   2   3       78.95      117.30     19.23 o
  -8   2   3      160.64      178.79     16.10 o
  -7   2   3      246.77      190.02     28.13 o
  -6   2   3      672.37      631.94     19.50 o
  -5   2   3      248.13      245.53     25.80 o
  -4   2   3      337.15      330.31     24.73 o
  -3   2   3     1245.55     1248.85     19.90 o
  -2   2   3      153.46      147.94     12.54 o
  -1   2   3      126.31      110.38      9.30 o
   0   2   3     2295.08     1899.93     23.46 o
   1   2   3     1243.33     1123.91     12.51 o
   2   2   3    20309.04    20584.39     37.07 o
   3   2   3     1245.50     1297.76     14.01 o
   4   2   3      647.59      750.10     10.49 o
   5   2   3     1789.46     2071.16     15.39 o
   6   2   3      318.44      266.58     10.72 o
   7   2   3     1647.22     1640.64     36.28 o
   8   2   3       20.84       28.09      8.11 o
   9   2   3       65.89       42.10      6.01 o
  10   2   3      118.18      111.96     18.44 o
  11   2   3        1.00        7.00      4.43 o
  12   2   3       10.63       10.72      5.38 o
  13   2   3        2.95        4.31      3.40 o
 -10   3   3        0.67       13.57      5.89 o
  -9   3   3       98.08       74.34     14.20 o
  -8   3   3       66.08       69.83     14.68 o
  -7   3   3        0.82       23.94      8.23 o
  -6   3   3     1581.94     1698.36     57.52 o
  -5   3   3        1.71       13.13      8.11 o
  -4   3   3       30.03       23.26      5.70 o
  -3   3   3     2108.90     2411.68     32.52 o
  -2   3   3      395.38      424.08     24.69 o
  -1   3   3     6994.47     7322.91     31.61 o
   0   3   3      447.64      458.38     14.56 o
   1   3   3     1098.25     1096.21     14.99 o
   2   3   3     1130.75     1107.11     15.35 o
   3   3   3      305.91      341.80      6.48 o
   4   3   3      183.46      153.96      5.16 o
   5   3   3      233.70      215.83      9.67 o
   6   3   3     1167.41     1153.83     14.16 o
   7   3   3     1105.50     1221.39     21.96 o
   8   3   3        5.06        7.36      2.41 o
   9   3   3       16.97       18.48      4.87 o
  10   3   3      951.90      997.03     24.09 o
  11   3   3        0.00        4.67      3.96 o
  12   3   3        3.52        0.51      2.14 o
  13   3   3        9.61        2.61      2.02 o
  -9   4   3      108.55      103.69     16.42 o
  -8   4   3      149.89      137.09     19.74 o
  -7   4   3       23.03       37.15      8.94 o
  -6   4   3        2.11        0.83      7.75 o
  -5   4   3      249.11      252.69     34.62 o
  -4   4   3     1011.18      921.66     41.78 o
  -3   4   3       51.22       14.36      8.35 o
  -2   4   3      514.77      537.11     22.67 o
  -1   4   3      130.53      212.65     27.97 o
   0   4   3      115.84      147.21     16.26 o
   1   4   3      511.42      463.01     14.44 o
   2   4   3     1907.21     1807.75     23.18 o
   3   4   3     5234.03     5234.66     40.35 o
   4   4   3      115.52       68.37      3.25 o
   5   4   3     1335.44     1324.67     17.27 o
   6   4   3      837.32      718.54     13.53 o
   7   4   3        8.11        4.51      4.24 o
   8   4   3       10.37       11.57      4.83 o
   9   4   3       70.25       66.51     11.95 o
  10   4   3       18.05       17.84      3.52 o
  11   4   3       63.94       53.49     12.78 o
  12   4   3       13.15       11.32      3.56 o
  13   4   3        3.42        6.73      4.07 o
  14   4   3       23.80       17.92      3.76 o
  -8   5   3        4.59       -2.69      6.13 o
  -7   5   3        5.27        6.29      7.16 o
  -6   5   3        0.75        2.37      4.39 o
  -5   5   3       17.64       24.65      8.70 o
  -4   5   3      359.82      304.16     14.64 o
  -3   5   3        4.00       15.79      8.31 o
  -2   5   3        0.11       11.43      7.56 o
  -1   5   3      179.91      147.25      9.02 o
   0   5   3       77.84       83.08     10.41 o
   1   5   3      512.33      441.01     21.28 o
   2   5   3      462.25      361.21     12.90 o
   3   5   3     2104.13     2361.04     31.29 o
   4   5   3       50.50       27.38      4.62 o
   5   5   3     5844.13     6593.49     61.22 o
   6   5   3       27.08       19.00      4.69 o
   7   5   3      104.17      112.71      6.00 o
   8   5   3      479.15      481.22     11.39 o
   9   5   3        5.95        4.31      2.74 o
  10   5   3      222.37      174.79     15.86 o
  11   5   3       22.48       27.42      6.69 o
  12   5   3      158.19      155.60     23.38 o
  13   5   3      154.09      136.18     24.25 o
  14   5   3        0.11       10.29      4.00 o
  -8   6   3        0.48       10.37      8.59 o
  -7   6   3      100.52       90.68     12.07 o
  -6   6   3       38.76       34.97      6.69 o
  -5   6   3      130.16      142.19     26.19 o
  -4   6   3      106.47       92.93     21.01 o
  -3   6   3        0.51       19.07      8.59 o
  -2   6   3        4.79       -1.07      8.70 o
  -1   6   3       53.58       46.25      6.80 o
   0   6   3     2808.83     3109.45     64.88 o
   1   6   3      223.88      258.03     30.31 o
   2   6   3     1817.36     2081.37     28.33 o
   3   6   3      338.76      352.74     19.62 o
   4   6   3      214.23      147.06      8.62 o
   5   6   3     1319.75     1300.48     14.70 o
   6   6   3      316.50      303.95     17.59 o
   7   6   3       26.95       10.76      2.60 o
   8   6   3      206.95      189.27      9.00 o
   9   6   3      118.42      127.30     11.15 o
  10   6   3        8.46       18.16      3.71 o
  11   6   3      257.63      229.95     33.57 o
  12   6   3      110.96       95.87      6.06 o
  13   6   3       19.50       21.87      3.03 o
  14   6   3        1.94        3.92      3.60 o
  -7   7   3      134.32      142.74     22.63 o
  -6   7   3       65.02       44.31     11.55 o
  -5   7   3      407.88      402.00     38.57 o
  -4   7   3      317.58      343.17     42.77 o
  -3   7   3      196.25      213.24     22.71 o
  -2   7   3        0.55        9.73      5.58 o
  -1   7   3       13.85        8.07      5.70 o
   0   7   3      355.25      378.30     43.16 o
   1   7   3      404.09      358.48     21.17 o
   2   7   3      186.89      161.38     13.45 o
   3   7   3       24.83       13.73      4.35 o
   4   7   3       61.10       59.50      6.88 o
   5   7   3      943.88      888.88     36.55 o
   6   7   3       96.29       92.60     16.99 o
   7   7   3        1.73        4.77      3.05 o
   8   7   3      100.79      100.60      9.39 o
   9   7   3       95.65       66.06     14.16 o
  10   7   3     1003.29      991.84     28.07 o
  11   7   3        4.12        4.88      3.00 o
  12   7   3      373.56      369.59     30.50 o
  13   7   3      173.40      185.47     22.23 o
  14   7   3        0.00        6.21      3.84 o
  -6   8   3        3.64       16.58      8.51 o
  -5   8   3       84.82      102.82     15.31 o
  -4   8   3        0.44       -1.15      9.02 o
  -3   8   3        1.52       19.03      9.69 o
  -2   8   3        2.25        5.54      6.33 o
  -1   8   3       94.02       83.20     13.45 o
   0   8   3       24.00       42.89     10.48 o
   1   8   3        4.11      -10.05      9.57 o
   2   8   3       81.16       85.73     10.84 o
   3   8   3       16.25       51.31      9.26 o
   4   8   3        1.41       10.56      7.40 o
   5   8   3       13.07        4.45      5.28 o
   6   8   3      152.60      127.66      5.21 o
   7   8   3       68.31       77.46      7.56 o
   8   8   3       29.32       44.32     11.08 o
   9   8   3       13.68       22.97      9.79 o
  10   8   3      128.34      134.26     10.74 o
  11   8   3      282.61      278.43     16.38 o
  12   8   3        9.55        5.07      3.54 o
  13   8   3      237.03      324.54     20.26 o
  14   8   3        8.55        7.36      4.63 o
  -5   9   3        1.27       16.54     10.48 o
  -4   9   3       55.80       94.87     13.13 o
  -3   9   3        3.36       -0.83      8.94 o
  -2   9   3      266.73      243.19     15.90 o
  -1   9   3       87.47       78.73     20.41 o
   0   9   3     1198.25     1109.78     43.64 o
   1   9   3      574.89      624.54     27.02 o
   2   9   3       16.09        9.50     10.29 o
   3   9   3       18.84       21.60     14.28 o
   4   9   3      181.38      166.84     12.66 o
   5   9   3     1614.30     1805.57     25.65 o
   6   9   3      793.61      692.27     60.91 o
   7   9   3     1811.58     1914.21     30.85 o
   8   9   3      170.00      157.06     10.76 o
   9   9   3      323.20      321.31     17.69 o
  10   9   3       47.49       30.98      7.20 o
  11   9   3      219.58      199.89      7.76 o
  12   9   3        0.01        2.65      3.86 o
  13   9   3       19.39        8.70      3.09 o
  -4  10   3       68.87       87.63     15.86 o
  -3  10   3       47.25       64.73     11.32 o
  -2  10   3       66.97       41.46     11.83 o
  -1  10   3        0.18        1.78      9.93 o
   0  10   3      490.14      496.52     27.02 o
   1  10   3       10.71       -6.05      8.62 o
   2  10   3      757.47      931.19     46.41 o
   3  10   3        2.47        5.54      9.22 o
   4  10   3      791.07      764.87     29.24 o
   5  10   3      147.85      129.29     10.76 o
   6  10   3      232.91      232.12     10.21 o
   7  10   3      522.82      530.91     15.74 o
   8  10   3        1.11       -5.31     12.54 o
   9  10   3       64.03       73.75     12.01 o
  10  10   3       58.36       47.03     10.60 o
  11  10   3      256.46      248.78     19.54 o
  12  10   3        0.68       14.30      7.95 o
  13  10   3       57.69       47.60      7.10 o
  -3  11   3       22.48       14.24     10.33 o
  -2  11   3        2.53       19.27     12.58 o
  -1  11   3      265.38      230.34     28.01 o
   0  11   3      150.86      166.32     16.58 o
   1  11   3       15.88       23.03      8.82 o
   2  11   3       47.17       55.78     15.63 o
   3  11   3       25.25       32.40     11.28 o
   4  11   3      200.54      199.79     14.04 o
   5  11   3     1005.26     1053.80     31.69 o
   6  11   3       57.55       60.24      8.83 o
   7  11   3        8.20        6.23      8.51 o
   8  11   3      174.83      181.72     12.21 o
   9  11   3        0.52        5.80      3.57 o
  10  11   3      257.35      271.76     25.72 o
  11  11   3      136.68      143.72     19.76 o
  12  11   3      116.53       91.03     18.77 o
  13  11   3       49.67       35.29      5.62 o
  -1  12   3      143.78      131.98     16.85 o
   0  12   3       15.70       13.49      6.88 o
   1  12   3      400.68      407.46     31.06 o
   2  12   3       22.83       14.95      9.53 o
   3  12   3      180.17      160.35     26.71 o
   4  12   3       19.82       44.71     12.19 o
   5  12   3      191.69      206.68     13.73 o
   6  12   3       33.20       47.49     16.32 o
   7  12   3      195.83      210.02     20.06 o
   8  12   3      438.55      471.24     15.90 o
   9  12   3       23.19       20.98      6.37 o
  10  12   3        9.30        4.77      5.14 o
  11  12   3       97.30       86.13      9.26 o
  12  12   3        6.30        5.51      9.85 o
   0  13   3       52.80       66.98     13.17 o
   1  13   3       54.40       53.53     15.15 o
   2  13   3        2.61       16.26     10.60 o
   3  13   3       26.16       17.49     11.59 o
   4  13   3      171.33      166.68     17.33 o
   5  13   3        0.89        2.02      8.70 o
   6  13   3       62.13       63.13      6.75 o
   7  13   3        0.21        1.30      3.57 o
   8  13   3      192.57      196.23     12.77 o
   9  13   3       10.63       24.38      6.85 o
  10  13   3       20.67       24.56      6.69 o
  11  13   3       45.79       64.92     11.79 o
  12  13   3        1.19       13.48      4.22 o
   3  14   3       50.11       29.04     10.68 o
   4  14   3       14.62        5.74     10.05 o
   5  14   3       71.09       88.70     13.77 o
   6  14   3      289.21      313.42     33.63 o
   7  14   3        7.75       17.58      5.92 o
   8  14   3        6.29       10.63      5.90 o
   9  14   3       91.49       91.10     10.90 o
  10  14   3       11.63       19.92      5.28 o
  -9 -13   4       45.50       43.37      8.58 o
  -8 -13   4      147.47      167.35     19.17 o
  -7 -13   4        0.00        4.86      3.70 o
  -6 -13   4        1.54       14.78      4.92 o
  -5 -13   4        0.09        8.60     14.46 o
  -4 -13   4        0.25        4.73      2.20 o
  -3 -13   4        0.15        3.90      4.21 o
  -2 -13   4        6.03       17.02      6.46 o
  -1 -13   4       30.08       30.50      6.69 o
 -10 -12   4       11.02       16.52      5.35 o
  -9 -12   4        0.02       13.54      4.28 o
  -8 -12   4        7.64       14.34      8.59 o
  -7 -12   4        2.08        6.45      3.48 o
  -6 -12   4       18.37       16.62      5.34 o
  -5 -12   4      277.64      307.00     22.68 o
  -4 -12   4        0.59        7.74      2.99 o
  -3 -12   4      100.51       84.34     10.82 o
  -2 -12   4       17.91       18.70      4.16 o
  -1 -12   4        0.84       26.67      7.32 o
   0 -12   4       95.26       61.52     32.60 o
   1 -12   4        3.43        3.64     11.63 o
 -11 -11   4       37.43       43.87      9.84 o
 -10 -11   4       38.28       19.74      5.81 o
  -9 -11   4        2.92        9.48      4.60 o
  -8 -11   4       78.76       75.46     11.72 o
  -7 -11   4       21.60       13.36      4.65 o
  -6 -11   4        2.54        3.04     12.24 o
  -5 -11   4      107.28      123.74     22.68 o
  -4 -11   4      515.67      519.80     12.69 o
  -3 -11   4      102.38      100.05     11.41 o
  -2 -11   4      248.83      244.23     14.36 o
  -1 -11   4      119.03      112.44     16.66 o
   0 -11   4      108.76      100.13     17.41 o
   1 -11   4       38.98       28.72     14.56 o
   2 -11   4        1.94       40.31     17.09 o
   3 -11   4        1.82       25.99     14.56 o
 -11 -10   4        1.39        9.02      6.84 o
 -10 -10   4       79.75       87.94     12.85 o
  -9 -10   4        6.79       19.73      6.78 o
  -8 -10   4        3.02        9.08      3.96 o
  -7 -10   4       39.03       36.54      5.24 o
  -6 -10   4      101.54      102.48     12.21 o
  -5 -10   4      545.36      539.22     19.54 o
  -4 -10   4      295.17      335.87     14.49 o
  -3 -10   4      320.60      316.85     15.18 o
  -2 -10   4      169.82      175.11     11.27 o
  -1 -10   4       36.86       50.05     14.16 o
   0 -10   4      431.94      524.21     24.25 o
   1 -10   4        7.04        3.44     10.96 o
   2 -10   4       23.28       19.07     10.44 o
   3 -10   4      156.28      143.53     19.03 o
   4 -10   4       67.50       66.47     14.88 o
 -12  -9   4       12.98       20.85      9.06 o
 -11  -9   4       32.88       35.57      8.47 o
 -10  -9   4       15.88       11.39      7.44 o
  -9  -9   4       17.32       15.73      5.14 o
  -8  -9   4      100.93       98.88     11.65 o
  -7  -9   4      300.63      365.72     16.94 o
  -6  -9   4       50.07       57.84      7.16 o
  -5  -9   4     1550.96     1595.20     36.81 o
  -4  -9   4       38.03       47.96      4.76 o
  -3  -9   4        8.26        4.53      3.43 o
  -2  -9   4       40.60       25.74      6.21 o
  -1  -9   4      373.49      419.84     57.49 o
   0  -9   4      349.71      351.24     19.27 o
   1  -9   4      999.01     1085.93     47.28 o
   2  -9   4      140.82      163.36     25.68 o
   3  -9   4      312.98      287.74     16.42 o
   4  -9   4       87.19       63.46     14.08 o
   5  -9   4       89.12       92.18     14.72 o
 -12  -8   4        4.73        2.85      5.14 o
 -11  -8   4       16.92        9.46      3.40 o
 -10  -8   4      450.41      375.81     15.47 o
  -9  -8   4       49.84       39.07     11.73 o
  -8  -8   4      207.52      200.26     13.44 o
  -7  -8   4        3.62       -4.24      6.94 o
  -6  -8   4      198.22      206.40     15.43 o
  -5  -8   4       16.24       17.06      3.29 o
  -4  -8   4      654.06      661.79     38.68 o
  -3  -8   4      101.23      100.86      7.32 o
  -2  -8   4        0.36       16.53      5.42 o
  -1  -8   4      100.84      141.08     25.36 o
   0  -8   4       61.01       91.47     17.41 o
   1  -8   4       73.14       44.47     11.83 o
   2  -8   4     1226.10     1144.36     33.51 o
   3  -8   4       45.42       43.20     16.38 o
   4  -8   4       37.68       37.15      9.81 o
   5  -8   4      143.41      187.92     23.22 o
   6  -8   4       10.02       22.71      8.35 o
 -12  -7   4       26.06       18.08      7.32 o
 -11  -7   4        0.26       -0.91      4.98 o
 -10  -7   4       21.21        9.85      6.77 o
  -9  -7   4      152.09      137.20     10.37 o
  -8  -7   4      340.34      325.64     27.81 o
  -7  -7   4        4.77       12.66      6.29 o
  -6  -7   4      380.43      441.17     30.78 o
  -5  -7   4       90.87      114.27     11.55 o
  -4  -7   4      144.66      144.12     17.52 o
  -3  -7   4       94.33       90.08      7.32 o
  -2  -7   4      115.73       98.20      5.40 o
  -1  -7   4       96.41       58.83     13.02 o
   0  -7   4      595.88      615.17     25.56 o
   1  -7   4      127.66      134.47     17.33 o
   2  -7   4       12.33       36.71     16.14 o
   3  -7   4       77.41       50.56      8.86 o
   4  -7   4        3.37       15.83     10.37 o
   5  -7   4       78.30       65.67     13.45 o
   6  -7   4        2.28       17.05     10.09 o
   7  -7   4       16.79        2.45      9.02 o
 -12  -6   4      101.12       96.26     18.00 o
 -11  -6   4      146.73      147.17     24.05 o
 -10  -6   4       88.82       87.36     14.12 o
  -9  -6   4        5.68       10.13      5.82 o
  -8  -6   4        0.21       10.68      7.95 o
  -7  -6   4      149.02      169.76     16.13 o
  -6  -6   4      286.69      309.97     28.83 o
  -5  -6   4      264.72      248.76     15.13 o
  -4  -6   4      610.97      590.51     21.07 o
  -3  -6   4      671.38      820.38     16.46 o
  -2  -6   4      526.60      501.15     11.51 o
  -1  -6   4     1589.38     1681.03     39.80 o
   0  -6   4       15.28       -1.78      9.89 o
   1  -6   4       11.91       14.72      9.89 o
   2  -6   4        0.07       10.48      5.66 o
   3  -6   4       49.78       45.93      8.66 o
   4  -6   4       52.73       61.56      8.70 o
   5  -6   4      125.99      118.33     23.26 o
   6  -6   4        4.61       21.05      9.77 o
   7  -6   4       39.36       54.79     10.88 o
   8  -6   4       61.00       61.80     13.25 o
 -12  -5   4       22.52       28.33      7.12 o
 -11  -5   4       87.17       73.47     14.44 o
 -10  -5   4       30.06       26.74      7.60 o
  -9  -5   4      143.00      154.06     11.79 o
  -8  -5   4       50.71       51.19      8.66 o
  -7  -5   4      176.05      176.85     19.82 o
  -6  -5   4     1680.73     1576.08     32.00 o
  -5  -5   4      194.11      178.87     18.35 o
  -4  -5   4      412.02      460.73     26.11 o
  -3  -5   4     3207.16     3860.50     61.18 o
  -2  -5   4      625.90      624.31     19.43 o
  -1  -5   4      368.61      264.33      8.99 o
   0  -5   4      660.96      677.83     28.56 o
   1  -5   4     1575.97     1523.73     36.16 o
   2  -5   4     1479.55     1574.77     37.86 o
   3  -5   4      141.65      160.78     23.62 o
   4  -5   4       72.38       84.55     14.20 o
   5  -5   4      177.60      198.09     23.42 o
   6  -5   4      117.15      126.76     10.96 o
   7  -5   4       29.87       17.41     10.48 o
   8  -5   4       47.67       17.09     11.51 o
   9  -5   4      388.83      456.16    218.63 o
 -12  -4   4       14.58       14.92      7.68 o
 -11  -4   4      115.69      103.42     13.97 o
 -10  -4   4       40.44       39.64      7.71 o
  -9  -4   4      180.01      208.77     24.81 o
  -8  -4   4      332.30      288.81     15.19 o
  -7  -4   4       80.86       70.15     11.00 o
  -6  -4   4       34.69       14.68      7.87 o
  -5  -4   4       92.26       77.54     11.67 o
  -4  -4   4     3091.57     3587.68     45.28 o
  -3  -4   4      162.41      180.12      8.94 o
  -2  -4   4     2306.38     2385.94     19.81 o
  -1  -4   4     1202.83     1146.01     32.76 o
   0  -4   4      302.82      331.38     18.44 o
   1  -4   4     2574.35     2870.81     36.95 o
   2  -4   4       29.59       25.91      5.02 o
   3  -4   4       61.50       44.43      8.78 o
   4  -4   4        3.75       35.21     13.77 o
   5  -4   4        0.75        5.18      5.42 o
   6  -4   4       41.67       37.35     11.99 o
   7  -4   4       25.93       18.95      7.28 o
   8  -4   4       22.89       32.80      9.06 o
   9  -4   4        1.26        8.23      4.83 o
  10  -4   4        3.39        1.15      5.02 o
 -12  -3   4       65.40       78.45     14.76 o
 -11  -3   4        4.64        7.91      3.92 o
 -10  -3   4       88.97       78.93     15.79 o
  -9  -3   4       66.92       75.49     19.23 o
  -8  -3   4        9.70        5.93      4.51 o
  -7  -3   4        0.47        9.30      5.93 o
  -6  -3   4     2585.73     2910.06     72.04 o
  -5  -3   4      160.14      189.11     12.26 o
  -4  -3   4      302.35      340.84     37.51 o
  -3  -3   4      861.46      796.09     16.97 o
  -2  -3   4      409.39      344.03     13.09 o
  -1  -3   4    13705.59    13315.48     29.87 o
   0  -3   4        8.44        9.00      2.91 o
   1  -3   4        0.14       -0.75      5.54 o
   2  -3   4      134.34       92.74      9.57 o
   3  -3   4      962.70     1088.69     25.76 o
   4  -3   4      163.40      144.84     11.28 o
   5  -3   4      122.41       98.00      8.23 o
   6  -3   4       17.45       12.19      7.08 o
   7  -3   4     1153.15     1214.15     39.05 o
   8  -3   4      307.65      301.63     17.17 o
   9  -3   4       48.20       41.22      6.84 o
  10  -3   4        3.91        1.98      6.21 o
  11  -3   4        1.39       12.62      4.11 o
 -12  -2   4       10.68        7.48      7.52 o
 -11  -2   4        6.72        6.21      4.98 o
 -10  -2   4        1.93        4.51      2.97 o
  -9  -2   4      258.52      287.98     42.17 o
  -8  -2   4        9.45        3.84      3.68 o
  -7  -2   4      201.69      200.82     88.34 o
  -6  -2   4      352.93      330.98     29.91 o
  -5  -2   4     1777.07     1869.51     40.67 o
  -4  -2   4       84.75       73.67      6.49 o
  -3  -2   4      784.23      705.65     27.42 o
  -1  -2   4      221.52      281.23      6.09 o
   0  -2   4     1580.17     1651.64     24.27 o
   1  -2   4      321.39      290.13     10.09 o
   2  -2   4      412.29      346.65     12.30 o
   3  -2   4     3468.19     3744.40     40.87 o
   4  -2   4      183.28      217.91     16.66 o
   5  -2   4      328.97      354.80     38.18 o
   6  -2   4       69.39       72.84      8.62 o
   7  -2   4       94.55      123.28     19.78 o
   8  -2   4       23.56       16.93      5.89 o
   9  -2   4       18.68       13.97      6.61 o
  10  -2   4        1.21        6.88      4.35 o
  11  -2   4       16.93       30.82      7.71 o
 -11  -1   4      560.23      653.15    348.04 o
 -10  -1   4      135.77      153.74     26.23 o
  -9  -1   4       16.85        8.90      6.53 o
  -8  -1   4        3.38       -0.91      6.61 o
  -7  -1   4      196.49      176.33     30.66 o
  -6  -1   4      226.15      218.43     28.21 o
  -5  -1   4      532.06      624.38     17.96 o
  -4  -1   4        8.67       12.38      6.25 o
  -3  -1   4     1352.08     1370.03     21.01 o
  -2  -1   4     2124.87     2041.61     27.26 o
   0  -1   4     6161.53     5950.95     66.03 o
   1  -1   4      243.94      263.18      6.95 o
   2  -1   4     1796.67     1646.26     23.50 o
   4  -1   4      275.55      353.02     14.99 o
   5  -1   4     2010.79     2149.18     26.47 o
   6  -1   4      368.91      399.11     20.34 o
   7  -1   4       44.93       33.75      9.85 o
   8  -1   4      290.94      263.92     29.59 o
   9  -1   4       61.25       67.10     14.76 o
  10  -1   4        3.41        6.09      7.24 o
  11  -1   4        0.63       13.06      4.55 o
  12  -1   4       23.51       12.03      4.43 o
 -11   0   4        2.22        6.41      7.60 o
 -10   0   4       49.27       79.96     33.67 o
  -9   0   4      270.71      248.26     36.91 o
  -8   0   4     2465.03     2900.25    574.02 o
  -7   0   4      368.54      444.06     15.71 o
  -6   0   4      105.25      105.99     13.57 o
  -5   0   4      100.92      134.55     18.48 o
  -4   0   4      302.85      289.25     18.08 o
  -3   0   4      618.50      707.86     27.42 o
  -2   0   4     2154.45     2210.46     28.56 o
  -1   0   4      571.39      605.87     12.03 o
   0   0   4      460.68      311.60     18.71 o
   1   0   4      608.08      473.26     10.00 o
   3   0   4      620.03      607.19      6.76 o
   4   0   4      133.47      203.75      8.43 o
   5   0   4       16.98        2.57      2.77 o
   6   0   4      311.13      326.39     16.30 o
   7   0   4      859.40      905.91     30.11 o
   8   0   4       22.07       22.67      8.15 o
   9   0   4      114.39      108.96     18.83 o
  10   0   4       82.37       81.34     11.71 o
  11   0   4       85.17       91.07     31.02 o
  12   0   4        1.10        6.61      3.68 o
 -10   1   4        8.07       23.34      7.64 o
  -9   1   4        0.25        0.71      6.45 o
  -8   1   4       66.15       59.98     15.15 o
  -7   1   4       82.06       78.77     10.88 o
  -6   1   4        5.76        6.29      2.93 o
  -5   1   4        2.15        9.22      4.43 o
  -4   1   4        2.81        4.11      2.89 o
  -3   1   4      275.51      287.70     27.61 o
  -2   1   4      868.33      825.05     22.39 o
  -1   1   4     2966.75     2959.15     35.01 o
   0   1   4     5269.31     5155.46     56.61 o
   1   1   4     4860.66     4894.86     43.02 o
   2   1   4    10420.24     9494.21     24.01 o
   3   1   4     2142.37     2003.83     22.21 o
   4   1   4      650.16      584.86      6.49 o
   5   1   4      174.56      196.66     15.25 o
   6   1   4     1036.44     1004.15     13.37 o
   7   1   4      213.15      203.24     21.88 o
   8   1   4        0.68       -5.52      3.68 o
   9   1   4        0.62        0.55      2.69 o
  10   1   4      274.46      246.04     22.99 o
  11   1   4       94.05       50.68      9.61 o
  12   1   4      164.64      147.85     24.09 o
  13   1   4       12.99       12.26      2.93 o
 -10   2   4       16.64       12.46      6.73 o
  -9   2   4      127.11      167.94     29.63 o
  -8   2   4      637.36      682.70     31.49 o
  -7   2   4      654.51      589.49     29.51 o
  -6   2   4      254.10      233.70     28.52 o
  -5   2   4        4.41        6.33      3.76 o
  -4   2   4      191.90      194.21     24.57 o
  -3   2   4     2504.81     2552.09     33.31 o
  -2   2   4     4160.78     4373.61     46.61 o
  -1   2   4      490.64      597.12     14.08 o
   0   2   4      287.55      297.67     12.42 o
   1   2   4     8191.37     8052.14     23.14 o
   2   2   4       61.31       61.06      5.42 o
   3   2   4     3227.73     3483.25     28.60 o
   4   2   4      584.25      564.59      8.05 o
   5   2   4      626.89      581.41     10.90 o
   6   2   4      788.85      770.40     13.15 o
   7   2   4      993.12     1084.38     22.99 o
   8   2   4      240.66      263.17     57.45 o
   9   2   4      706.90      736.23     15.31 o
  10   2   4       56.83       43.84      8.82 o
  11   2   4       31.71       29.67      6.05 o
  12   2   4      167.87      167.67     12.66 o
  13   2   4        0.10        3.56      3.88 o
  -9   3   4       84.17       91.39     10.64 o
  -8   3   4       37.21       45.85      8.31 o
  -7   3   4        0.05       -2.49      7.95 o
  -6   3   4      311.75      359.90     18.16 o
  -5   3   4       81.05       78.53     13.77 o
  -4   3   4      991.59      942.71     29.20 o
  -3   3   4      204.31      257.59     36.12 o
  -2   3   4        0.23        7.24      3.17 o
  -1   3   4     4827.33     4923.06     50.76 o
   0   3   4     6502.62     6485.05     26.82 o
   1   3   4      507.53      477.37     22.75 o
   2   3   4      705.23      569.83      7.99 o
   3   3   4      164.72      152.99      4.80 o
   4   3   4       20.37       35.78      3.31 o
   5   3   4      465.17      561.57     10.76 o
   6   3   4      340.76      375.52      7.62 o
   7   3   4      943.57      987.44     16.50 o
   8   3   4      370.92      332.05     12.30 o
   9   3   4        1.24       -2.33      2.97 o
  10   3   4      172.68      177.84     15.27 o
  11   3   4       80.15      101.32     18.20 o
  12   3   4       19.25       23.42      6.69 o
  13   3   4       14.79       11.75      4.39 o
  -9   4   4      256.35      279.99    138.51 o
  -8   4   4       99.68       85.85     13.93 o
  -7   4   4       74.19       82.29     17.76 o
  -6   4   4       75.01       61.96     11.47 o
  -5   4   4      109.21       84.43     10.37 o
  -4   4   4      117.32      154.41     17.68 o
  -3   4   4     1094.64     1157.97     29.67 o
  -2   4   4      139.89      168.66     19.23 o
  -1   4   4      167.24      250.71     12.94 o
   0   4   4     1012.03     1042.92     29.08 o
   1   4   4        0.06        1.78      1.62 o
   2   4   4       66.36       50.68      4.75 o
   3   4   4      228.61      260.59      7.05 o
   5   4   4       92.63       78.17      3.94 o
   6   4   4     4129.64     4142.65     44.19 o
   7   4   4      250.66      223.65      6.65 o
   8   4   4      290.89      308.06      8.68 o
   9   4   4       71.52       57.64     10.09 o
  10   4   4       44.87       39.01      7.71 o
  11   4   4       65.97       50.40     13.21 o
  12   4   4      266.59      282.28     13.13 o
  13   4   4      269.63      278.76     17.65 o
  -8   5   4        0.40        1.07      8.47 o
  -7   5   4        1.86       -3.44      7.52 o
  -6   5   4       12.86       12.07      5.93 o
  -5   5   4       60.58       45.06     13.06 o
  -4   5   4        5.39       10.76      7.40 o
  -3   5   4      263.30      252.53     35.09 o
  -2   5   4      286.53      254.75     30.31 o
  -1   5   4      157.50      169.57     21.40 o
   0   5   4       48.96       24.69      5.78 o
   1   5   4     3569.76     3832.86     42.93 o
   2   5   4      229.12      337.71     14.68 o
   3   5   4       41.98       43.64      5.10 o
   4   5   4      495.34      527.69     27.93 o
   5   5   4     4767.28     4945.25     62.50 o
   6   5   4      372.04      275.99      8.25 o
   7   5   4        6.15        4.51      1.55 o
   8   5   4       60.91       54.92      6.68 o
   9   5   4      339.46      326.05      7.37 o
  10   5   4       28.25       38.70      3.72 o
  11   5   4      196.24      204.29     13.57 o
  12   5   4       31.81       36.96      4.23 o
  13   5   4        2.37        5.27      4.97 o
  14   5   4        2.45       24.21      8.66 o
  -7   6   4       52.31       56.10     12.90 o
  -6   6   4        0.64       13.21      7.87 o
  -5   6   4      136.81      139.74     15.90 o
  -4   6   4       44.46       42.73     11.35 o
  -3   6   4      105.91      147.41     15.07 o
  -2   6   4       66.35       62.35     10.01 o
  -1   6   4      298.94      310.41     35.84 o
   0   6   4        1.70        2.37      4.71 o
   1   6   4      125.18      118.37     13.61 o
   2   6   4     1022.48     1028.64     40.55 o
   3   6   4      304.40      324.57     14.44 o
   4   6   4     2430.89     2511.38     29.59 o
   5   6   4      120.79      126.93      7.59 o
   6   6   4      529.16      506.92     14.90 o
   7   6   4       80.97       72.96      4.49 o
   8   6   4      335.29      308.05     11.91 o
   9   6   4        4.14        2.93      2.97 o
  10   6   4       25.27       22.86      7.46 o
  11   6   4       82.96       82.37      8.14 o
  12   6   4        1.91        4.16      1.81 o
  13   6   4        7.83        4.51      1.87 o
  14   6   4        0.46       -4.83      3.36 o
  -7   7   4        1.24       22.95      4.75 o
  -6   7   4        6.10       -2.06      8.23 o
  -5   7   4      156.79      193.38     14.08 o
  -4   7   4      729.87      673.09     31.61 o
  -3   7   4        2.22        6.25      8.94 o
  -2   7   4      354.80      431.24     34.42 o
  -1   7   4      263.80      277.18     30.54 o
   0   7   4       10.82       20.22     11.12 o
   1   7   4       89.65       95.86     11.79 o
   2   7   4      152.40      140.41     10.72 o
   3   7   4       30.85       12.70      6.33 o
   4   7   4      650.87      638.35     17.61 o
   5   7   4      108.33       96.30      8.53 o
   6   7   4        1.65        3.54      2.07 o
   7   7   4      117.18      107.98      7.83 o
   8   7   4       73.28       80.52      9.54 o
   9   7   4     1702.73     1699.03     17.46 o
  10   7   4        3.52        3.83      1.39 o
  11   7   4       11.95        8.07      2.05 o
  12   7   4       20.74       13.31      3.95 o
  13   7   4       38.73       31.61      8.27 o
  -6   8   4       89.92      102.94     17.49 o
  -5   8   4       16.84       18.12      8.43 o
  -4   8   4       17.24       19.23      8.39 o
  -3   8   4       40.13       38.18      9.10 o
  -2   8   4       19.31       18.08      6.88 o
  -1   8   4      187.92      199.40     20.18 o
   0   8   4      301.32      333.56     33.75 o
   1   8   4        6.21       11.87      6.80 o
   2   8   4       89.71      101.28     11.12 o
   3   8   4      284.08      300.20     34.82 o
   4   8   4      140.76      118.53     10.72 o
   5   8   4      329.88      373.35     11.95 o
   6   8   4      787.01      811.18     25.02 o
   7   8   4       76.53       72.21      7.87 o
   8   8   4     1060.64     1118.23     35.19 o
   9   8   4        2.22       -3.81      4.75 o
  10   8   4     1362.48     1411.35     44.37 o
  11   8   4       47.41       42.51      7.79 o
  12   8   4        0.43        4.55      3.90 o
  13   8   4       43.79       40.28      9.46 o
  -5   9   4        5.36       14.92     13.97 o
  -4   9   4       13.13       19.58     14.36 o
  -3   9   4      320.53      374.46     26.39 o
  -2   9   4      387.70      342.38     45.81 o
  -1   9   4      149.18      138.75     18.24 o
   0   9   4       38.73       22.00      5.78 o
   1   9   4       49.04       48.70     14.04 o
   2   9   4       10.67       21.21     14.88 o
   3   9   4        0.01       10.96      9.69 o
   4   9   4       13.94       30.03     15.79 o
   5   9   4      280.10      285.53     13.53 o
   6   9   4        2.51       10.22      5.92 o
   7   9   4       13.09       10.89      4.71 o
   8   9   4     1306.57     1357.25     32.98 o
   9   9   4       81.94       76.04     13.67 o
  10   9   4       20.75       18.52      4.87 o
  11   9   4      308.37      304.68     16.49 o
  12   9   4        9.21        8.98      3.50 o
  13   9   4      244.33      250.32     14.76 o
  -4  10   4       11.71        1.62      8.51 o
  -3  10   4        5.46       10.88     10.44 o
  -2  10   4      272.79      279.79     23.10 o
  -1  10   4        0.30        6.77      4.71 o
   0  10   4        4.20       -4.51      8.74 o
   1  10   4       73.26       87.95     12.66 o
   2  10   4       85.65       81.97     20.37 o
   3  10   4      103.11      142.31     16.85 o
   4  10   4       10.85       14.20      7.71 o
   5  10   4      249.84      229.86     13.21 o
   6  10   4       90.62       88.52      7.51 o
   7  10   4       22.97       14.65      6.94 o
   8  10   4        0.62        0.47      8.35 o
   9  10   4      499.56      472.87     16.29 o
  10  10   4      436.83      452.81     42.69 o
  11  10   4       58.22       60.06      7.58 o
  12  10   4       19.01       19.19      4.07 o
  13  10   4        3.54        8.60      4.91 o
  14  10   4       11.18        3.60      8.23 o
  -2  11   4      127.14      155.48     18.59 o
  -1  11   4        4.32        0.83      8.94 o
   0  11   4        5.42        1.66      8.98 o
   1  11   4       59.59       51.79     12.98 o
   2  11   4        0.38        4.47      9.14 o
   3  11   4      107.07       98.99     12.26 o
   4  11   4       18.25       12.42      9.93 o
   5  11   4       49.36       48.66     10.01 o
   6  11   4       25.78       21.72     11.49 o
   7  11   4      993.13     1053.39     58.41 o
   8  11   4        3.30       12.56      9.36 o
   9  11   4        8.46       12.20     10.23 o
  10  11   4      132.54      112.32     14.00 o
  11  11   4       11.90        7.85     10.37 o
  12  11   4       19.10       26.41      9.34 o
  13  11   4       12.85        8.89      4.13 o
  -1  12   4      131.99      114.38     15.19 o
   0  12   4      316.50      275.16     45.46 o
   1  12   4      336.81      358.56     48.58 o
   2  12   4      228.71      276.43     23.78 o
   3  12   4       49.39       50.76     11.87 o
   4  12   4       15.13       32.48     11.00 o
   5  12   4       64.27       45.06     10.21 o
   6  12   4        6.72        3.16      4.12 o
   7  12   4       84.82       91.89     11.43 o
   8  12   4       92.49       93.42     11.84 o
   9  12   4        0.55        2.18      5.56 o
  10  12   4        1.40        5.20      4.00 o
  11  12   4        0.02        3.28      6.90 o
  12  12   4       50.34       51.89      9.91 o
  13  12   4        4.78        4.11      3.39 o
   1  13   4        0.91        8.47     11.67 o
   2  13   4        8.73        8.98      9.02 o
   3  13   4        0.41        9.53      8.43 o
   4  13   4       17.93       18.91      9.06 o
   5  13   4       64.36       67.02     13.37 o
   6  13   4        6.96        4.54      5.47 o
   7  13   4      879.17      942.95     66.25 o
   8  13   4        7.35        7.71      5.05 o
   9  13   4      502.46      552.54     35.05 o
  10  13   4       29.59       27.78      5.25 o
  11  13   4       20.55       30.09      5.70 o
  12  13   4       48.59       64.05     12.80 o
   3  14   4        4.41       -3.01     10.29 o
   4  14   4        1.71       -1.11      8.07 o
   5  14   4       78.46       76.04     12.90 o
   6  14   4       28.27       25.90      6.26 o
   7  14   4       14.27       21.05      9.59 o
   8  14   4       19.60       17.19      7.32 o
   9  14   4      168.65      191.01     16.36 o
  10  14   4       34.26       22.49     12.68 o
  -8 -13   5       62.17       49.01      9.34 o
  -7 -13   5       18.91       21.97     11.97 o
  -6 -13   5        0.81        4.59      9.85 o
  -5 -13   5       19.80       28.72      9.18 o
  -4 -13   5        0.84        1.57      5.43 o
  -3 -13   5      107.65      123.20     17.00 o
  -2 -13   5       97.44       88.87     10.51 o
  -9 -12   5        0.42       10.92      6.23 o
  -8 -12   5        3.38        0.46      8.39 o
  -7 -12   5       45.82       51.45      9.38 o
  -6 -12   5       22.35       23.68      5.71 o
  -5 -12   5       54.02       58.97      9.22 o
  -4 -12   5        2.16        1.62      5.45 o
  -3 -12   5       28.94       33.78      5.07 o
  -2 -12   5      115.60       88.17      7.03 o
  -1 -12   5      215.20      209.33     11.12 o
   0 -12   5       50.18       53.53     14.44 o
   1 -12   5      119.37      136.61     21.92 o
 -10 -11   5       52.53       60.92     10.72 o
  -9 -11   5       53.28       30.85      6.79 o
  -8 -11   5        1.35        7.19      4.55 o
  -7 -11   5        6.76        8.45      2.99 o
  -6 -11   5       19.00       18.29      5.36 o
  -5 -11   5       33.50       33.88      5.76 o
  -4 -11   5      146.56      115.57     10.21 o
  -3 -11   5       13.79       15.67      4.90 o
  -2 -11   5      299.00      282.09     10.12 o
  -1 -11   5       60.49       47.41      8.59 o
   0 -11   5      676.11      801.31     54.40 o
   1 -11   5       11.61       14.01     10.84 o
   2 -11   5        7.75       17.45     11.67 o
 -11 -10   5       19.57       18.32      9.06 o
 -10 -10   5       27.15       26.63      8.39 o
  -9 -10   5        2.75       10.75      9.28 o
  -8 -10   5        4.77       -3.36      6.05 o
  -7 -10   5        0.01       -2.41      5.34 o
  -6 -10   5      477.51      487.75     59.68 o
  -5 -10   5       53.66       28.97      4.37 o
  -4 -10   5       43.87       54.11      7.14 o
  -3 -10   5      200.85      195.24     12.26 o
  -2 -10   5      687.80      764.24     21.23 o
  -1 -10   5      544.87      542.50     23.49 o
   0 -10   5        4.15       19.23      7.64 o
   1 -10   5       82.46       64.41     14.60 o
   2 -10   5        6.89       14.04     11.87 o
   3 -10   5      146.26      169.69     21.52 o
   4 -10   5       93.20       92.78     15.35 o
 -11  -9   5        3.35       -0.91      6.29 o
 -10  -9   5      108.70      105.40     12.50 o
  -9  -9   5       51.91       42.41      6.34 o
  -8  -9   5       69.23       65.37      9.37 o
  -7  -9   5       97.57       76.04     21.92 o
  -6  -9   5      528.07      607.80     37.10 o
  -5  -9   5       25.23       20.71      2.89 o
  -4  -9   5        1.57        1.41      1.13 o
  -3  -9   5        7.73        2.25      3.95 o
  -2  -9   5        3.55        6.45      3.26 o
  -1  -9   5       28.52       48.08      7.19 o
   0  -9   5      280.06      285.76     35.92 o
   1  -9   5      123.44      116.28     15.07 o
   2  -9   5        1.74        4.98     10.37 o
   3  -9   5        1.90        9.10     10.01 o
   4  -9   5        0.43      -11.69      7.79 o
   5  -9   5       15.41       23.62     13.97 o
 -12  -8   5        6.37       19.23     15.47 o
 -11  -8   5       32.68       41.19      8.47 o
 -10  -8   5        3.79        8.90      6.13 o
  -9  -8   5       30.84       51.43     13.65 o
  -8  -8   5        0.02        3.20      4.23 o
  -7  -8   5     1220.55     1163.96     24.34 o
  -6  -8   5       37.53       41.84     14.50 o
  -5  -8   5       30.94       43.49      6.42 o
  -4  -8   5       33.40       21.87      4.23 o
  -3  -8   5       62.05       51.18      6.03 o
  -2  -8   5      127.79      118.25      8.52 o
  -1  -8   5      477.21      488.45     19.01 o
   0  -8   5      210.58      199.32     23.18 o
   1  -8   5      380.38      417.75     58.95 o
   2  -8   5       28.66       25.95     15.35 o
   3  -8   5     1471.90     1446.66    524.84 o
   4  -8   5      132.98      135.23     15.47 o
   5  -8   5      143.39      130.64     14.68 o
   6  -8   5        5.57        4.63      9.69 o
 -12  -7   5       52.50       49.45     12.07 o
 -11  -7   5      137.37      146.58     19.62 o
 -10  -7   5      115.97      124.54     18.08 o
  -9  -7   5      147.04      133.76     21.76 o
  -8  -7   5       20.17        5.46      7.40 o
  -7  -7   5       18.11       13.13      5.93 o
  -6  -7   5     1171.00     1258.63     40.88 o
  -5  -7   5       21.15        9.49      4.95 o
  -4  -7   5     2037.64     1994.42     54.17 o
  -3  -7   5       33.84       46.37      8.23 o
  -2  -7   5        6.02       23.18      4.89 o
  -1  -7   5       40.59       23.75      7.43 o
   0  -7   5       66.50       71.77     14.99 o
   1  -7   5      220.21      212.97     23.82 o
   2  -7   5       52.18       60.33     10.17 o
   3  -7   5      837.45      800.16     26.82 o
   4  -7   5       13.45        1.58      8.47 o
   5  -7   5       24.55       37.51     13.17 o
   6  -7   5        1.02        9.89      6.41 o
   7  -7   5       12.55       24.92      5.30 o
 -12  -6   5        6.34       12.62      6.17 o
 -11  -6   5       84.77      123.08     16.97 o
 -10  -6   5       38.60       40.16      7.83 o
  -9  -6   5       33.52       38.42     13.33 o
  -8  -6   5       38.45       39.33      9.26 o
  -7  -6   5       93.92       55.63     12.46 o
  -6  -6   5       80.97       97.07     17.90 o
  -5  -6   5       21.48       15.52      4.07 o
  -4  -6   5     1274.93     1268.07     34.50 o
  -3  -6   5      330.08      375.22     18.58 o
  -2  -6   5      149.88      157.17      8.18 o
  -1  -6   5        2.52        6.97      2.75 o
   0  -6   5      564.90      583.83     51.31 o
   1  -6   5      167.23      196.67     17.49 o
   2  -6   5        1.64        1.46      9.89 o
   3  -6   5      234.13      229.98     15.03 o
   4  -6   5        4.33       -6.05      8.31 o
   5  -6   5      161.58      175.42     21.92 o
   6  -6   5      231.12      215.90     21.60 o
   7  -6   5       67.83       66.31     14.24 o
   8  -6   5      310.47      356.07    175.34 o
 -12  -5   5        9.59        5.66      5.86 o
 -11  -5   5      248.51      260.72     36.04 o
 -10  -5   5        0.12        0.44      2.93 o
  -9  -5   5        0.10        5.50      5.93 o
  -8  -5   5       40.85       25.76      9.85 o
  -7  -5   5       28.01       26.19     12.82 o
  -6  -5   5      668.84      610.97     36.95 o
  -5  -5   5       14.97        9.17      5.05 o
  -4  -5   5     2177.18     2300.75     48.86 o
  -3  -5   5      856.74      813.21     14.96 o
  -2  -5   5     1876.29     2086.64     42.47 o
  -1  -5   5      230.85      271.80      9.63 o
   0  -5   5       29.15       45.72      5.95 o
   1  -5   5     1595.99     1699.82     39.92 o
   2  -5   5      380.14      385.50     29.20 o
   3  -5   5      480.80      451.81     55.27 o
   4  -5   5      403.63      347.80     18.36 o
   5  -5   5        9.79        4.19      8.74 o
   6  -5   5      617.74      588.14     28.21 o
   7  -5   5       51.69       60.49     11.51 o
   8  -5   5        5.16        5.70      7.44 o
   9  -5   5      195.85      202.88     14.36 o
 -12  -4   5       82.13      103.02     23.50 o
 -11  -4   5       59.64       67.45     10.96 o
 -10  -4   5      125.10      142.07     16.81 o
  -9  -4   5      354.13      385.15     40.47 o
  -8  -4   5      206.29      211.58     13.41 o
  -7  -4   5        2.09       10.88      8.47 o
  -6  -4   5       31.32       16.66      8.74 o
  -5  -4   5     1230.40     1204.89     34.66 o
  -4  -4   5      739.14      653.97     22.41 o
  -3  -4   5     2178.85     2098.51     17.91 o
  -2  -4   5      294.64      245.17     10.13 o
  -1  -4   5      103.69      121.37      4.78 o
   0  -4   5      480.60      415.31     10.79 o
   1  -4   5      349.81      304.95     35.80 o
   2  -4   5      606.07      672.41     20.14 o
   3  -4   5      123.40      173.64     22.71 o
   4  -4   5      179.77      158.01     21.01 o
   5  -4   5       44.08       65.79     11.83 o
   6  -4   5      698.67      669.92     25.36 o
   7  -4   5      432.47      406.83     26.59 o
   8  -4   5        1.21       23.74      8.82 o
   9  -4   5       42.33       68.64     13.13 o
  10  -4   5       20.61       35.05      8.39 o
 -11  -3   5       78.50       92.38     20.02 o
 -10  -3   5      677.52      824.57    257.20 o
  -9  -3   5      205.93      215.62     38.61 o
  -8  -3   5       39.81       25.48      7.40 o
  -7  -3   5       20.33       30.58      9.34 o
  -6  -3   5      129.96      104.37     16.46 o
  -5  -3   5      182.19      166.96     14.72 o
  -4  -3   5      246.71      314.41     33.79 o
  -3  -3   5      248.21      282.20     24.49 o
  -2  -3   5      159.97      144.40      8.04 o
  -1  -3   5     1695.70     1543.55     16.41 o
   0  -3   5      367.25      415.05      9.82 o
   1  -3   5     2980.01     3045.00     90.07 o
   2  -3   5        9.35       27.81      6.41 o
   3  -3   5       40.19       17.01      4.55 o
   4  -3   5      552.36      578.65     17.84 o
   5  -3   5      147.79      179.70     30.19 o
   6  -3   5       52.22       45.14      9.77 o
   7  -3   5      328.62      329.05     15.59 o
   8  -3   5      293.35      294.63     34.14 o
   9  -3   5       11.44        3.24      5.70 o
  10  -3   5        7.98       23.30      6.65 o
  11  -3   5        7.71        7.32      4.59 o
 -11  -2   5        1.49        8.23      5.66 o
 -10  -2   5       29.55       48.74      8.94 o
  -9  -2   5       24.89       17.68      5.02 o
  -8  -2   5       81.81       77.39     19.78 o
  -7  -2   5      100.88       70.62     11.47 o
  -6  -2   5       77.28       82.41     13.57 o
  -5  -2   5      921.82      956.40     38.10 o
  -4  -2   5      953.22     1021.08     18.71 o
  -3  -2   5     2715.58     3020.00     36.67 o
  -2  -2   5        3.17        2.45      4.83 o
  -1  -2   5      192.49      182.25      5.35 o
   0  -2   5      153.16      188.72     13.71 o
   2  -2   5     1068.18      990.49     15.96 o
   3  -2   5      665.99      661.10     25.91 o
   4  -2   5      543.25      698.25     27.30 o
   5  -2   5      315.86      283.82     15.67 o
   6  -2   5      185.38      173.64      9.50 o
   7  -2   5       56.99       58.95     10.96 o
   8  -2   5      254.37      225.55     12.58 o
   9  -2   5       55.79       45.42     10.44 o
  10  -2   5       34.62       27.73      8.43 o
  11  -2   5       10.23       21.05      9.30 o
 -11  -1   5      241.20      267.01    130.44 o
 -10  -1   5       30.01       10.68      6.61 o
  -9  -1   5       10.96       11.00      5.54 o
  -8  -1   5      356.69      399.98     37.82 o
  -7  -1   5      152.29      133.25     18.48 o
  -6  -1   5       99.53      113.66     14.76 o
  -5  -1   5      348.82      358.96     19.54 o
  -4  -1   5     3201.98     3467.54     41.19 o
  -3  -1   5      518.34      461.03     19.70 o
  -2  -1   5      132.82      167.00      9.26 o
  -1  -1   5       29.75       32.15      3.32 o
   0  -1   5      312.61      231.54      6.27 o
   1  -1   5      338.38      381.40     11.14 o
   2  -1   5     2569.85     2161.09     19.42 o
   3  -1   5      116.10      119.53     13.86 o
   4  -1   5       73.45       39.80      5.93 o
   5  -1   5       77.28       59.42      7.71 o
   6  -1   5      630.55      605.27     28.01 o
   7  -1   5        3.75        7.56      6.92 o
   8  -1   5       53.74       28.13      6.53 o
   9  -1   5       24.62       22.04      8.15 o
  10  -1   5        8.68       18.36      4.98 o
  11  -1   5       68.91       60.18     11.83 o
  12  -1   5       11.55        8.94      6.21 o
 -11   0   5       62.78       80.47     16.38 o
 -10   0   5       64.30       59.90     11.63 o
  -9   0   5       63.32       44.23      8.55 o
  -8   0   5      879.48      854.36     49.49 o
  -7   0   5      612.45      609.86     23.74 o
  -6   0   5      231.84      217.40     23.38 o
  -5   0   5      197.31      172.14     24.92 o
  -4   0   5       60.40       87.55     10.17 o
  -3   0   5     1023.72      943.78     17.01 o
  -2   0   5      965.49      829.08     17.41 o
  -1   0   5        1.27        1.27      2.49 o
   0   0   5     1571.95     1374.45     13.64 o
   1   0   5     1254.13     1052.89     16.42 o
   2   0   5     1573.02     1715.17     29.38 o
   3   0   5      274.14      285.67     10.35 o
   5   0   5      906.71      951.21     18.48 o
   6   0   5      515.21      468.47     13.37 o
   7   0   5      614.25      657.58     19.94 o
   8   0   5        9.35        9.14      5.97 o
   9   0   5        0.07        2.22      2.49 o
  10   0   5       47.99       81.46     14.95 o
  11   0   5       21.16       18.99      6.77 o
  12   0   5       16.07       17.68      6.09 o
 -10   1   5        5.05        8.47      6.37 o
  -9   1   5      135.44      161.14     12.03 o
  -8   1   5      102.90      117.23     20.10 o
  -7   1   5       74.34       58.59     11.71 o
  -6   1   5      183.52      178.39     27.50 o
  -5   1   5      469.12      521.12     29.43 o
  -4   1   5       27.95       34.93      6.33 o
  -3   1   5     2399.57     2592.33     36.52 o
  -2   1   5     1882.12     1890.44     29.00 o
  -1   1   5     3676.09     3700.25     43.68 o
   0   1   5      120.14      124.31     13.77 o
   1   1   5        0.16        5.92      1.51 o
   2   1   5     4156.31     3936.37     22.16 o
   3   1   5     1097.64      991.42      6.92 o
   4   1   5      208.78      220.96     22.79 o
   5   1   5      372.68      406.41      9.43 o
   6   1   5       56.01       30.42      3.72 o
   7   1   5      702.54      640.53     15.59 o
   8   1   5       66.11       59.54     12.58 o
   9   1   5      157.93      168.30     16.22 o
  10   1   5      357.24      349.50     15.98 o
  11   1   5      149.78      145.63     15.07 o
  12   1   5        0.01        5.70      3.05 o
  13   1   5        8.05        3.36      3.96 o
 -10   2   5       15.61       19.66      6.57 o
  -9   2   5       52.97       82.09     12.74 o
  -8   2   5       36.50       31.61      6.53 o
  -7   2   5      196.13      202.36     74.42 o
  -6   2   5       10.22       12.50      7.16 o
  -5   2   5      162.47      169.53     27.77 o
  -4   2   5     1158.23     1311.51     34.38 o
  -3   2   5      615.41      531.37     18.32 o
  -2   2   5       80.73       79.48     11.71 o
  -1   2   5      653.36      707.43     16.34 o
   0   2   5     1801.48     1835.80     25.80 o
   2   2   5       69.04       56.50      6.43 o
   3   2   5     1315.67     1272.12     13.03 o
   4   2   5     2624.73     2894.90     45.10 o
   5   2   5      173.22      165.40      7.81 o
   6   2   5       27.67       17.73      1.67 o
   7   2   5      142.76      135.42     10.48 o
   8   2   5      847.76      889.77     24.21 o
   9   2   5      145.91      164.74     16.54 o
  10   2   5        3.39       -0.44      2.61 o
  11   2   5       26.25       17.80      3.96 o
  12   2   5       10.03       -0.83      2.89 o
  13   2   5       12.43       17.33      5.70 o
  -9   3   5      188.64      210.40     39.84 o
  -8   3   5      214.75      289.13     22.91 o
  -7   3   5        3.59       -7.52      7.40 o
  -6   3   5       25.69       12.98      6.49 o
  -5   3   5       68.95       65.99     11.87 o
  -4   3   5      643.81      593.68     30.15 o
  -3   3   5      113.90      110.34     13.37 o
  -2   3   5       25.14       47.24      7.56 o
  -1   3   5       87.56       82.21      7.87 o
   0   3   5     1412.71     1568.00     22.75 o
   1   3   5       63.01       90.84      5.42 o
   2   3   5     1565.68     1388.32     12.31 o
   3   3   5      550.10      550.60     15.03 o
   4   3   5      281.69      306.20      9.43 o
   5   3   5       10.17        3.33      2.93 o
   6   3   5      184.91      193.63      6.91 o
   7   3   5     1412.93     1618.22     29.63 o
   8   3   5      214.62      215.87      5.20 o
   9   3   5       22.16       22.83      7.44 o
  10   3   5      311.64      327.42     11.59 o
  11   3   5      314.79      336.88     22.83 o
  12   3   5        0.00        1.86      1.42 o
  13   3   5       57.27       36.40      9.77 o
  -9   4   5       17.82        8.43      6.21 o
  -8   4   5        6.31       21.64      9.69 o
  -7   4   5       82.91       82.21     18.28 o
  -6   4   5       87.98       81.78     10.09 o
  -5   4   5       36.40       62.67      9.30 o
  -4   4   5        2.21        1.82      8.78 o
  -3   4   5       12.32       23.18     10.44 o
  -2   4   5       72.86       97.64     13.57 o
  -1   4   5      167.01      186.62     11.00 o
   0   4   5      156.00      192.55     24.49 o
   1   4   5        5.82        0.00      4.19 o
   2   4   5     1748.15     1589.52     20.85 o
   3   4   5     2591.43     2468.59     29.97 o
   4   4   5     1130.07     1157.14     11.00 o
   5   4   5      424.58      439.94      8.77 o
   6   4   5        1.66        2.16      1.34 o
   7   4   5      775.56      791.62      9.57 o
   8   4   5      409.72      386.86     11.17 o
   9   4   5       57.23       77.46      6.92 o
  10   4   5        0.72        2.66      2.79 o
  11   4   5        8.38       14.01      4.07 o
  12   4   5       81.82       63.89     12.74 o
  13   4   5        0.16        5.42      4.98 o
  14   4   5        0.01        8.51      5.22 o
  -8   5   5       13.98       11.43      4.47 o
  -7   5   5      255.24      208.42     36.95 o
  -6   5   5       43.91       53.05     13.49 o
  -5   5   5       82.83       81.14     31.49 o
  -4   5   5       18.10       -7.52      8.51 o
  -3   5   5      438.83      474.04     18.40 o
  -2   5   5     1509.40     1640.48     48.31 o
  -1   5   5      576.89      665.73     48.03 o
   0   5   5      120.89       89.77     12.30 o
   1   5   5      892.72      912.13     16.22 o
   2   5   5     4099.85     4438.18     45.89 o
   3   5   5      472.21      464.47     19.11 o
   4   5   5      925.33     1002.57     14.64 o
   5   5   5       33.47       30.65      2.66 o
   6   5   5       84.06      102.79      3.64 o
   7   5   5      308.84      259.96     11.30 o
   8   5   5      167.75      148.23     10.29 o
   9   5   5       24.18       25.57      4.12 o
  10   5   5      346.34      371.24      9.44 o
  11   5   5      314.56      329.31     33.91 o
  12   5   5       24.30       21.88      4.51 o
  13   5   5        9.98        6.77      2.51 o
  14   5   5       38.33       58.20     11.08 o
  -7   6   5        0.22       -0.95      7.60 o
  -6   6   5        6.96       19.31      6.29 o
  -5   6   5      148.23      143.34     22.08 o
  -4   6   5        0.14        8.94      8.47 o
  -3   6   5       63.36       57.45      8.07 o
  -2   6   5       72.48       37.78     10.80 o
  -1   6   5      252.37      298.38     32.48 o
   0   6   5       14.54        4.04      6.25 o
   1   6   5      734.43      766.65     21.48 o
   2   6   5      109.37      124.07     11.08 o
   3   6   5     2007.29     1851.27     23.94 o
   4   6   5      199.46      210.63     14.20 o
   5   6   5     3234.66     3482.24     43.80 o
   6   6   5        1.46        4.99      2.51 o
   7   6   5       31.64       41.18      3.81 o
   8   6   5       22.63       18.75      4.15 o
   9   6   5      172.45      172.39     15.95 o
  10   6   5      166.35      177.41     15.63 o
  11   6   5      998.78     1138.42     30.08 o
  12   6   5       77.00       54.59      8.06 o
  13   6   5       57.26       33.59      7.60 o
  14   6   5       16.14        9.77      4.51 o
  -6   7   5       70.33       75.21     16.50 o
  -5   7   5       87.30      115.09     19.11 o
  -4   7   5        8.53       18.24      5.82 o
  -3   7   5      387.27      331.46     30.46 o
  -2   7   5       52.05       29.91      7.36 o
  -1   7   5     1710.50     1802.57     56.85 o
   0   7   5       41.43       32.56     10.84 o
   1   7   5      219.98      212.65     13.65 o
   2   7   5       41.77       48.39      6.88 o
   3   7   5       23.08       15.39      5.93 o
   4   7   5      295.04      261.63     30.70 o
   5   7   5      636.98      707.98     15.27 o
   6   7   5      975.07      999.28     18.01 o
   7   7   5     1029.69     1066.24     30.19 o
   8   7   5       32.83       32.34      6.64 o
   9   7   5        5.58        7.51      3.40 o
  10   7   5      496.96      531.94     10.00 o
  11   7   5      172.73      187.44      9.86 o
  12   7   5      256.90      223.45      9.56 o
  13   7   5       15.89       11.08      2.77 o
  -6   8   5      226.93      237.26     32.88 o
  -5   8   5       39.36       42.85     10.41 o
  -4   8   5       91.24      130.16     18.95 o
  -3   8   5        6.67       11.39      7.64 o
  -2   8   5      455.15      387.28     25.80 o
  -1   8   5        2.74       -4.04      6.41 o
   0   8   5        0.06       20.49      9.10 o
   1   8   5        1.69        7.79      6.69 o
   2   8   5      834.81      759.61     42.73 o
   3   8   5      207.48      207.63     27.50 o
   4   8   5       11.39        5.54      7.79 o
   5   8   5       40.75       38.73     10.64 o
   6   8   5      342.83      380.36     19.27 o
   7   8   5      135.68      127.07     15.07 o
   8   8   5       11.77       12.96      3.80 o
   9   8   5        7.75        3.10      8.90 o
  10   8   5      286.69      294.98     14.34 o
  11   8   5       66.68       55.47     10.50 o
  12   8   5      395.30      443.83      8.94 o
  13   8   5      105.61       94.83     24.92 o
  -5   9   5       32.13       28.68     14.40 o
  -4   9   5       17.77       10.52     11.08 o
  -3   9   5      420.37      397.69     30.50 o
  -2   9   5      267.93      235.48     19.15 o
  -1   9   5      530.62      468.19     25.00 o
   0   9   5      144.91      144.01     14.28 o
   1   9   5      258.62      225.19     20.69 o
   2   9   5       35.14       21.92     10.33 o
   3   9   5       16.42       10.80     11.67 o
   4   9   5      636.06      748.18     51.39 o
   5   9   5      352.88      320.82     13.45 o
   6   9   5        0.94       10.26      6.37 o
   7   9   5      148.70      171.93     15.76 o
   8   9   5        2.13        1.46      2.37 o
   9   9   5       42.50       47.02      7.34 o
  10   9   5       16.00        6.69      3.82 o
  11   9   5        7.95        3.47      2.97 o
  12   9   5      496.66      583.79     29.00 o
  13   9   5        0.01       10.29      5.30 o
  -3  10   5       31.85       38.81     14.60 o
  -2  10   5        3.76        8.39      4.15 o
  -1  10   5       88.11       86.01     11.47 o
   0  10   5       36.24       40.95     11.43 o
   1  10   5      557.34      483.86     26.67 o
   2  10   5      413.02      436.10     18.71 o
   3  10   5      587.47      588.58     24.49 o
   4  10   5       65.95       52.58      8.78 o
   5  10   5     1824.70     1955.28     63.02 o
   6  10   5     1246.87     1325.78     36.44 o
   7  10   5       67.28       55.84     11.32 o
   8  10   5        4.92        2.84      4.17 o
   9  10   5        6.72       10.77      4.59 o
  10  10   5      148.04      161.75     13.39 o
  11  10   5       27.24       20.52      5.93 o
  12  10   5      102.41       95.09     11.73 o
  13  10   5        2.05       10.84      5.70 o
  14  10   5       11.60        3.48      7.60 o
  -2  11   5      216.59      227.84     22.59 o
  -1  11   5        2.76        6.80      9.97 o
   0  11   5       81.94       82.45     12.07 o
   1  11   5       77.71      114.77     14.20 o
   2  11   5      199.53      219.65     13.89 o
   3  11   5      168.54      157.30     14.28 o
   4  11   5      300.00      278.44     17.49 o
   5  11   5      758.19      858.75     25.95 o
   6  11   5        7.15       24.52     14.06 o
   7  11   5      149.85      143.78     15.69 o
   8  11   5      110.54      110.73      7.37 o
   9  11   5        5.37       10.39      5.27 o
  10  11   5       15.05       12.31      4.49 o
  11  11   5        0.34        2.30      3.90 o
  12  11   5       39.79       29.65      4.93 o
  13  11   5       32.28       31.14      8.66 o
  -1  12   5        2.95        6.73     11.24 o
   0  12   5        2.24       13.21     10.68 o
   1  12   5        5.10       12.74      5.34 o
   2  12   5       50.49       58.24     12.42 o
   3  12   5      225.33      270.53     38.10 o
   4  12   5        0.78       10.41      5.58 o
   5  12   5      469.28      524.37     18.87 o
   6  12   5        0.62        6.69      4.82 o
   7  12   5       38.57       39.84      6.46 o
   8  12   5       10.93       25.73      5.91 o
   9  12   5        5.32        1.26      6.27 o
  10  12   5        1.60        4.67      5.60 o
  11  12   5       76.14       74.40     11.38 o
  12  12   5       15.09       12.99     10.48 o
  13  12   5        5.69       -1.27      7.68 o
   1  13   5        6.75       32.88     16.26 o
   2  13   5       37.54       27.69      8.86 o
   3  13   5       51.20       12.66      8.74 o
   4  13   5      137.30      129.77     16.93 o
   5  13   5       48.17       48.15     13.49 o
   6  13   5      105.06      115.17     13.71 o
   7  13   5      219.48      217.05     25.16 o
   8  13   5        0.05        5.44      4.87 o
   9  13   5      396.55      444.17     24.88 o
  10  13   5        8.60        2.71      8.01 o
  11  13   5        3.55        5.90      4.38 o
  12  13   5       14.55       15.73      5.93 o
   3  14   5       36.53       37.70     11.24 o
   4  14   5       35.85       52.82     14.12 o
   5  14   5       39.21       46.33     15.63 o
   6  14   5        7.62       14.81      6.31 o
   7  14   5      168.19      143.88     16.83 o
   8  14   5       10.63       12.26      7.12 o
   9  14   5      145.66      140.65     13.96 o
  10  14   5       26.42       34.15      5.95 o
  11  14   5       92.16       86.08     28.21 o
  -6 -13   6        1.85       -0.96     13.91 o
  -5 -13   6       47.91       34.45      9.87 o
  -4 -13   6       26.42       17.15      6.42 o
  -3 -13   6      123.52      110.06     15.38 o
  -8 -12   6        2.13       12.75      9.57 o
  -7 -12   6      117.22      107.89     22.77 o
  -6 -12   6       42.51       67.72     23.56 o
  -5 -12   6      149.80      191.03     13.26 o
  -4 -12   6        7.76        3.66      4.79 o
  -3 -12   6       25.30       25.09      6.59 o
  -2 -12   6      327.89      368.81     20.06 o
  -1 -12   6        2.82        4.84      3.15 o
   0 -12   6       31.91       38.67      8.69 o
 -10 -11   6        0.43        3.28      7.08 o
  -9 -11   6       34.87       33.29      6.96 o
  -8 -11   6        0.63       -0.43      4.37 o
  -7 -11   6       41.66       29.96      7.30 o
  -6 -11   6       38.70       36.58      5.56 o
  -5 -11   6        0.16        7.12      2.34 o
  -4 -11   6        2.54        5.31      4.81 o
  -3 -11   6        3.35        3.51      1.69 o
  -2 -11   6        2.70        5.18      2.73 o
  -1 -11   6       15.32       19.31      5.19 o
   0 -11   6        6.89        5.65      5.98 o
   1 -11   6      270.81      268.16     28.60 o
   2 -11   6       18.51       12.82     10.33 o
 -10 -10   6       32.23       27.73     11.20 o
  -9 -10   6        1.26        7.93      3.62 o
  -8 -10   6       49.61       74.89     24.03 o
  -7 -10   6        0.87        9.48      3.05 o
  -6 -10   6      220.46      230.57     15.51 o
  -5 -10   6        0.74        4.31      2.48 o
  -4 -10   6       28.45       24.54      3.83 o
  -3 -10   6      276.48      234.05     10.16 o
  -2 -10   6       20.54       21.84      4.42 o
  -1 -10   6      149.50      170.59     10.10 o
   0 -10   6      444.87      429.14     18.69 o
   1 -10   6      551.73      557.32     84.47 o
   2 -10   6       16.17       26.55     14.76 o
   3 -10   6      178.89      209.13     27.93 o
   4 -10   6        0.18       13.17     11.28 o
 -11  -9   6       51.86       55.86     11.91 o
 -10  -9   6      115.94      108.20     15.39 o
  -9  -9   6       32.17       15.19      8.43 o
  -8  -9   6      168.48      169.68     20.57 o
  -7  -9   6       78.47       64.70     21.36 o
  -6  -9   6      737.88      663.67     53.41 o
  -5  -9   6      108.84      105.37     11.28 o
  -4  -9   6        3.11       10.93      7.51 o
  -3  -9   6       26.74       18.81      4.69 o
  -2  -9   6       81.52       70.92      6.21 o
  -1  -9   6      505.26      543.62     19.91 o
   0  -9   6       34.70       38.04      7.78 o
   1  -9   6      544.62      593.25     74.46 o
   2  -9   6        2.18        8.03      9.97 o
   3  -9   6       41.58       34.14     11.28 o
   4  -9   6      177.53      192.87     18.44 o
   5  -9   6       92.21       93.80     16.89 o
 -11  -8   6        6.37        9.18      4.39 o
 -10  -8   6      102.08       96.30     18.08 o
  -9  -8   6       12.26        0.79      5.54 o
  -8  -8   6       94.80      125.89     19.43 o
  -7  -8   6       86.67       87.21     13.27 o
  -6  -8   6      124.48      123.05     13.85 o
  -5  -8   6      182.17      201.59     27.38 o
  -4  -8   6      430.21      424.03     22.62 o
  -3  -8   6       48.39       42.27      4.77 o
  -2  -8   6       26.72       41.50      6.24 o
  -1  -8   6      203.28      172.46     10.25 o
   0  -8   6       97.55      109.92     17.66 o
   1  -8   6       27.96       44.90     11.28 o
   2  -8   6       39.25       34.62     16.58 o
   3  -8   6        0.50       15.15      7.08 o
   4  -8   6       16.40        9.30     10.05 o
   5  -8   6       53.41       45.73     12.58 o
   6  -8   6        0.43       10.01      6.45 o
 -11  -7   6       96.34       75.37     15.67 o
 -10  -7   6       50.22       45.93     10.88 o
  -9  -7   6      192.97      185.47     12.26 o
  -8  -7   6      377.10      361.84     20.14 o
  -7  -7   6       41.28       37.62     10.01 o
  -6  -7   6       11.14       14.12     11.33 o
  -5  -7   6     1335.62     1320.21     50.90 o
  -4  -7   6       97.93      113.03      9.33 o
  -3  -7   6       84.13       65.45      6.34 o
  -2  -7   6      175.07      110.43      7.69 o
  -1  -7   6      286.50      271.46     14.93 o
   0  -7   6      126.32      118.50     11.29 o
   1  -7   6      100.75      128.98     19.31 o
   2  -7   6      258.26      254.47     14.64 o
   3  -7   6        2.69        2.41     10.48 o
   4  -7   6       52.45       47.87     15.94 o
   5  -7   6      160.70      120.07     13.77 o
   6  -7   6        7.83       33.91     11.16 o
   7  -7   6      189.71      178.35     15.15 o
 -11  -6   6       27.27       25.20      7.56 o
 -10  -6   6       64.56       52.50     10.60 o
  -9  -6   6       11.32       12.90      7.91 o
  -8  -6   6      202.66      252.33     26.74 o
  -7  -6   6       33.31       28.49      9.06 o
  -6  -6   6       37.40       46.25     13.45 o
  -5  -6   6      245.60      184.88     29.71 o
  -4  -6   6      850.68      844.24     31.10 o
  -3  -6   6       22.60       25.94      4.47 o
  -2  -6   6       12.44       13.23      3.53 o
  -1  -6   6      676.30      745.16     20.94 o
   0  -6   6        9.03        9.25      9.40 o
   1  -6   6       72.67      121.22     17.17 o
   2  -6   6        1.99        4.00     10.41 o
   3  -6   6      362.33      362.12     18.28 o
   4  -6   6       32.75       34.50      9.30 o
   5  -6   6       84.48       67.18     15.39 o
   6  -6   6       21.59       29.12     10.29 o
   7  -6   6       93.56       99.03     12.98 o
   8  -6   6      203.54      231.40     25.64 o
 -11  -5   6       66.11       82.45     11.79 o
 -10  -5   6        1.89       12.90      6.84 o
  -9  -5   6       36.98       34.02      8.19 o
  -8  -5   6        9.66       22.75     10.60 o
  -7  -5   6       31.87       18.67      7.28 o
  -6  -5   6     3234.19     3458.60     57.52 o
  -5  -5   6       26.90        5.30      5.97 o
  -4  -5   6      300.54      366.37     51.55 o
  -3  -5   6      325.32      302.71     24.20 o
  -2  -5   6       53.61       72.78      6.60 o
  -1  -5   6     2640.67     2794.11     59.33 o
   0  -5   6       83.13       92.54      3.98 o
   1  -5   6      615.47      572.07     13.98 o
   2  -5   6      160.91      196.27     14.40 o
   3  -5   6        0.10        9.57      9.50 o
   4  -5   6      521.38      556.53     18.95 o
   5  -5   6       74.76       58.12     11.24 o
   6  -5   6       63.85       78.57     30.54 o
   7  -5   6        4.81       14.04      5.10 o
   8  -5   6       85.10       92.81     14.52 o
   9  -5   6        5.79       17.05      9.85 o
 -11  -4   6       16.78       25.60      9.38 o
 -10  -4   6      219.16      227.01     37.51 o
  -9  -4   6      135.11      135.15     29.99 o
  -8  -4   6        0.16        0.28      6.13 o
  -7  -4   6        0.02       -8.23      7.36 o
  -6  -4   6       52.97       54.40      9.10 o
  -5  -4   6      170.55      143.30     13.17 o
  -4  -4   6     2882.40     2967.86     66.35 o
  -3  -4   6      163.40      166.84     10.85 o
  -2  -4   6      417.60      550.54     20.64 o
  -1  -4   6      843.52      825.96     18.12 o
   0  -4   6       38.32       33.10      3.55 o
   1  -4   6       51.32       41.35      4.70 o
   2  -4   6        8.60       25.52      7.91 o
   3  -4   6      322.01      387.04     22.59 o
   4  -4   6      391.30      402.83     45.06 o
   5  -4   6       60.84       60.77     10.80 o
   6  -4   6       86.83       84.63     11.99 o
   7  -4   6      633.36      682.90     30.98 o
   8  -4   6        4.53       -2.73      6.33 o
   9  -4   6      136.42      125.41     28.09 o
  10  -4   6      106.26       99.54     25.83 o
 -11  -3   6       93.44      109.43     22.47 o
 -10  -3   6      105.94      105.47     18.63 o
  -9  -3   6      119.18      131.98     22.31 o
  -8  -3   6      198.92      206.24     14.72 o
  -7  -3   6      449.01      497.50     50.05 o
  -6  -3   6       12.03        3.05      4.11 o
  -5  -3   6       40.11       55.67     15.47 o
  -4  -3   6      128.57      103.02     10.68 o
  -3  -3   6     1231.02     1331.93     23.90 o
  -2  -3   6     1455.43     1322.94     14.66 o
  -1  -3   6     1374.09     1456.41     20.14 o
   0  -3   6      201.70      198.12      9.93 o
   1  -3   6      281.77      258.92     10.33 o
   2  -3   6      579.39      724.40     15.98 o
   3  -3   6     3481.38     3946.53     79.72 o
   4  -3   6      101.29       88.70      8.86 o
   5  -3   6      125.78      120.35      9.06 o
   6  -3   6        0.52        5.42      7.24 o
   7  -3   6        3.46        9.57     10.09 o
   8  -3   6       13.79        3.88      6.92 o
   9  -3   6        4.87       14.08      5.26 o
  10  -3   6        0.74        5.50      3.17 o
 -11  -2   6       13.02       20.49      5.18 o
 -10  -2   6      410.04      497.23     62.94 o
  -9  -2   6      492.78      488.80     44.47 o
  -8  -2   6       42.22       51.95     13.69 o
  -7  -2   6       75.81       62.07     10.48 o
  -6  -2   6      132.84      140.33     19.58 o
  -5  -2   6      908.71      929.10     29.16 o
  -4  -2   6      706.56      615.60     29.91 o
  -3  -2   6      202.94      171.39     11.28 o
  -2  -2   6       44.95       32.28      5.89 o
  -1  -2   6       33.73       45.73      2.43 o
   0  -2   6      965.74      955.79     14.76 o
   1  -2   6       62.48       42.56      5.06 o
   2  -2   6      504.27      448.26     26.63 o
   3  -2   6      330.66      316.74     19.94 o
   4  -2   6      188.17      194.73     26.51 o
   5  -2   6      414.99      407.38     20.97 o
   6  -2   6        0.70       19.46      8.15 o
   7  -2   6        2.79       -8.55      7.08 o
   8  -2   6      195.82      201.93     11.75 o
   9  -2   6       10.91        1.54      4.31 o
  10  -2   6        0.28        5.78      5.06 o
  11  -2   6       55.13       54.08     11.47 o
 -11  -1   6       73.91       58.87     10.25 o
 -10  -1   6       83.47      102.94     21.21 o
  -9  -1   6       32.93       28.25      9.34 o
  -8  -1   6        3.52       10.60      6.33 o
  -7  -1   6        0.23        4.27      3.68 o
  -6  -1   6      388.65      407.62     31.65 o
  -5  -1   6      113.49      102.35     12.98 o
  -4  -1   6      615.69      568.80     18.56 o
  -3  -1   6       55.61       49.69      7.95 o
  -2  -1   6      126.08      145.83      8.43 o
  -1  -1   6     1050.04      981.27     12.35 o
   0  -1   6      701.91      713.92     15.17 o
   1  -1   6     2137.01     2599.24     37.49 o
   2  -1   6     1422.79     1223.43     17.53 o
   4  -1   6      870.42      920.69     14.32 o
   5  -1   6       35.34       40.47      5.89 o
   6  -1   6      257.08      230.89     23.34 o
   7  -1   6        5.77        8.51      8.03 o
   8  -1   6      616.14      508.86     19.66 o
   9  -1   6       90.06       83.79      8.39 o
  10  -1   6      191.62      142.43     28.88 o
  11  -1   6      296.65      303.53     31.57 o
  12  -1   6       59.44       57.68     11.20 o
 -10   0   6      397.16      440.65     48.78 o
  -9   0   6      112.96       99.26     12.66 o
  -8   0   6       50.52       46.13      8.55 o
  -7   0   6       15.08       10.41      6.49 o
  -6   0   6       42.09       40.83      8.39 o
  -5   0   6     1464.75     1475.94     43.00 o
  -4   0   6       11.84        4.79      3.88 o
  -3   0   6      681.77      631.66     30.54 o
  -2   0   6     2150.44     2166.23     27.81 o
  -1   0   6     4996.29     4978.73     51.04 o
   0   0   6     4438.81     4468.52     49.91 o
   1   0   6     1692.05     1585.30     27.12 o
   2   0   6        4.98        1.47      0.95 o
   3   0   6     2958.79     3125.75     32.92 o
   4   0   6       12.54       25.76      3.21 o
   5   0   6      160.15      176.09      9.40 o
   6   0   6      131.85      173.68     17.25 o
   7   0   6      193.31      204.54     18.67 o
   8   0   6       78.30       78.69     13.06 o
   9   0   6       53.10       44.35      9.73 o
  10   0   6        0.22        4.47      4.11 o
  11   0   6       63.60       56.22     13.37 o
  12   0   6        0.59        0.08      3.56 o
 -10   1   6       16.09       16.34      8.27 o
  -9   1   6       76.36       91.47     15.98 o
  -8   1   6       21.82       24.33      5.02 o
  -7   1   6       41.99       44.82      9.38 o
  -6   1   6      342.43      359.27     50.48 o
  -5   1   6       20.64       10.37      6.01 o
  -4   1   6      277.06      284.06     32.05 o
  -3   1   6     1755.22     1898.95     41.26 o
  -2   1   6     1704.21     1736.78     23.82 o
  -1   1   6      188.35      189.59     18.83 o
   0   1   6     5838.70     5767.14     64.49 o
   1   1   6      114.56       78.23      9.06 o
   2   1   6      171.36      119.44      5.83 o
   3   1   6      319.63      375.70      6.90 o
   4   1   6       65.84       74.99      3.99 o
   5   1   6      248.31      233.42      8.13 o
   6   1   6       55.65       49.08      5.94 o
   7   1   6      613.11      672.18     20.41 o
   8   1   6      254.18      230.38     14.16 o
   9   1   6        3.38        4.83      5.26 o
  10   1   6      152.05      136.10     13.61 o
  11   1   6       20.16       10.96      4.59 o
  12   1   6       42.65       36.32      7.28 o
  13   1   6       10.62       10.17      4.59 o
  -9   2   6       33.33       49.77      8.19 o
  -8   2   6        0.90       12.66      4.39 o
  -7   2   6       19.96       20.22      7.95 o
  -6   2   6      161.07      242.52     31.53 o
  -5   2   6       11.10       12.62      4.43 o
  -4   2   6      992.06     1012.58     43.40 o
  -3   2   6       21.11       16.74      5.54 o
  -2   2   6      470.27      441.72     29.28 o
  -1   2   6     2128.49     2110.73     27.58 o
   0   2   6        8.49        6.05      2.69 o
   1   2   6     1100.42     1154.13     17.01 o
   2   2   6        0.44        4.80      2.30 o
   3   2   6      438.57      459.87      7.45 o
   5   2   6       57.79       76.97      8.36 o
   6   2   6       98.81      116.90     11.06 o
   7   2   6       22.63       22.54      3.07 o
   8   2   6       74.76       78.59     12.40 o
   9   2   6       45.36       36.08      4.27 o
  10   2   6      241.64      219.77     21.40 o
  11   2   6      118.90      106.66     21.56 o
  12   2   6       58.91       26.31     11.24 o
  13   2   6       21.35       22.59      5.02 o
  -9   3   6       52.77       72.28     12.70 o
  -8   3   6        5.73        1.90      7.95 o
  -7   3   6        3.35        8.27      5.66 o
  -6   3   6        7.16       14.16      6.13 o
  -5   3   6      383.66      395.75     44.98 o
  -4   3   6      916.83      947.85     23.62 o
  -3   3   6       95.27      150.10     17.88 o
  -2   3   6     1972.44     2125.80     48.54 o
  -1   3   6     1569.39     1555.62     22.39 o
   0   3   6      481.13      419.84     22.43 o
   1   3   6       66.79       81.50     10.60 o
   2   3   6     4553.70     4755.59     52.46 o
   4   3   6      155.13      131.95      4.13 o
   5   3   6      489.57      555.25     28.11 o
   6   3   6     1822.45     1903.21     33.65 o
   7   3   6       46.85       43.13      6.79 o
   8   3   6       43.13       33.51      4.43 o
   9   3   6      401.36      367.68     11.77 o
  10   3   6      182.31      166.01      7.40 o
  11   3   6      149.67      136.95      9.53 o
  12   3   6       61.60       52.42     11.35 o
  13   3   6       14.05       20.34      6.61 o
  -8   4   6       31.26       30.03      8.31 o
  -7   4   6       24.48       26.03      9.30 o
  -6   4   6      115.86       83.79     17.61 o
  -5   4   6        5.24        6.92      8.47 o
  -4   4   6       19.91       29.12     10.05 o
  -3   4   6        1.61        9.50      5.22 o
  -2   4   6     1032.04     1002.37     27.26 o
  -1   4   6       70.48       92.66      7.24 o
   0   4   6      790.20      661.41     25.91 o
   1   4   6      533.72      656.55     25.12 o
   2   4   6      960.73      940.89     14.04 o
   3   4   6     1810.82     1683.84     19.94 o
   4   4   6      784.05      851.37      7.52 o
   5   4   6      616.86      512.93     16.68 o
   6   4   6      608.71      693.96     15.91 o
   7   4   6        4.32        5.58      2.40 o
   8   4   6       16.20       12.72      4.99 o
   9   4   6      307.19      292.20     11.98 o
  10   4   6       76.29       74.68     12.94 o
  11   4   6       60.72       49.65      8.65 o
  12   4   6       19.49       27.12      5.12 o
  13   4   6      161.43      162.37     11.87 o
  14   4   6       12.69        6.21      4.23 o
  -8   5   6       90.32      104.33     20.97 o
  -7   5   6      147.11      164.15     15.39 o
  -6   5   6      123.25       98.87     13.37 o
  -5   5   6        3.58       17.13     12.19 o
  -4   5   6       74.84       61.88     12.54 o
  -3   5   6       92.19       77.50     12.46 o
  -2   5   6      106.69      119.01     14.99 o
  -1   5   6     2297.14     2660.65     57.72 o
   0   5   6      317.17      253.80     35.88 o
   1   5   6      527.82      525.71     21.60 o
   2   5   6      116.48      130.36      8.19 o
   3   5   6      708.70      762.42     10.60 o
   4   5   6      673.87      748.10     12.62 o
   5   5   6      492.16      529.50     12.29 o
   6   5   6      399.86      395.84     14.33 o
   7   5   6       98.30       85.88      9.74 o
   8   5   6        7.91        5.95      4.85 o
   9   5   6       28.03       23.01      5.57 o
  10   5   6      291.21      243.75     17.12 o
  11   5   6      792.64      894.18     24.89 o
  12   5   6       11.58        6.90      3.40 o
  13   5   6       18.10        7.52      4.11 o
  14   5   6        0.43        1.70      2.69 o
  -7   6   6       23.02       40.75     10.48 o
  -6   6   6      104.70      103.06     14.01 o
  -5   6   6       96.84       91.27     33.19 o
  -4   6   6      130.54      101.84     12.74 o
  -3   6   6      363.24      315.67     36.16 o
  -2   6   6      639.78      686.18     29.71 o
  -1   6   6      404.07      375.69     35.53 o
   0   6   6      764.05      797.23     38.30 o
   1   6   6       36.97       48.90      5.78 o
   2   6   6      848.62      947.97     25.44 o
   3   6   6      462.41      409.36     94.12 o
   4   6   6      927.25      991.61     22.91 o
   5   6   6      409.88      406.32     31.10 o
   6   6   6      113.82      109.53     11.20 o
   7   6   6       60.74       58.31      4.50 o
   8   6   6      161.67      158.83      5.05 o
   9   6   6       50.75       38.57      5.90 o
  10   6   6     1873.56     1910.27     47.03 o
  11   6   6      456.77      468.04     13.46 o
  12   6   6      173.01      152.44     26.82 o
  13   6   6        8.02       11.43      3.88 o
  14   6   6        0.23       -0.44      3.56 o
  -6   7   6        0.21       19.54      8.78 o
  -5   7   6       25.67       29.47     10.52 o
  -4   7   6       79.74       76.67     18.67 o
  -3   7   6      228.30      207.27     19.43 o
  -2   7   6       32.84       19.54      4.23 o
  -1   7   6        5.22       12.66      9.85 o
   0   7   6      185.63      192.16     27.81 o
   1   7   6      327.07      341.51     18.20 o
   2   7   6     1730.98     1809.89     41.42 o
   3   7   6      652.19      628.89     20.45 o
   4   7   6       51.45       50.56      7.40 o
   5   7   6      212.14      178.19     16.34 o
   6   7   6       69.60       56.47      8.78 o
   7   7   6      254.07      247.22     11.36 o
   8   7   6      252.55      223.29      8.17 o
   9   7   6      263.80      266.01     18.24 o
  10   7   6       96.61       92.21      5.30 o
  11   7   6      550.11      555.06     17.01 o
  12   7   6       84.93       73.59      8.36 o
  13   7   6        1.42        0.04      1.94 o
  -5   8   6        4.69       14.40      9.14 o
  -4   8   6        4.44       21.84     10.37 o
  -3   8   6      326.52      396.10     52.14 o
  -2   8   6        8.00        6.92      8.78 o
  -1   8   6      110.14       87.67     12.38 o
   0   8   6       33.68       35.13      6.84 o
   1   8   6      142.18      120.27     17.72 o
   2   8   6       10.87       22.00      7.40 o
   3   8   6      136.74      109.91      8.90 o
   4   8   6      153.86      132.14      9.34 o
   5   8   6      592.71      557.21     18.59 o
   6   8   6      149.73      121.67      7.07 o
   7   8   6      495.79      472.29     42.51 o
   8   8   6        0.15        2.67      9.97 o
   9   8   6       97.86       96.48      6.07 o
  10   8   6      124.89      119.27     12.02 o
  11   8   6        2.26        3.51      1.83 o
  12   8   6       54.79       54.37     11.49 o
  13   8   6       18.67       11.99      8.19 o
  -4   9   6      142.80      121.46     29.83 o
  -3   9   6        0.05        9.77      5.58 o
  -2   9   6        0.04        8.03      8.47 o
  -1   9   6      209.98      177.60     23.58 o
   0   9   6      134.00      135.78     23.82 o
   1   9   6      210.95      178.63     10.88 o
   2   9   6       10.88       24.65      6.45 o
   3   9   6       13.60       28.92     13.61 o
   4   9   6      267.31      297.47     13.81 o
   5   9   6      818.18      769.70     23.46 o
   6   9   6       26.45       31.06      8.33 o
   7   9   6       23.74       35.95      5.14 o
   8   9   6       38.89       16.24      4.09 o
   9   9   6        4.18        3.92      2.47 o
  10   9   6       51.63       55.65     12.54 o
  11   9   6       13.71        9.42      8.39 o
  12   9   6        0.40      -12.94      8.62 o
  13   9   6        0.02        7.56      7.56 o
  14   9   6       14.36       14.60      7.44 o
  -3  10   6       25.88       22.79     10.09 o
  -2  10   6        6.38        5.70      9.14 o
  -1  10   6      116.05      101.68     19.11 o
   0  10   6       58.02      111.29     20.10 o
   1  10   6       44.55       52.70     14.56 o
   2  10   6       99.14      126.25     15.07 o
   3  10   6      241.07      256.76     54.91 o
   4  10   6       77.63       62.87      9.30 o
   5  10   6        0.49        5.42      6.80 o
   6  10   6      324.43      347.36     60.47 o
   7  10   6       63.91       57.94     13.95 o
   8  10   6        8.79        9.60      6.59 o
   9  10   6        0.01        2.83      3.04 o
  10  10   6       15.28       10.67      5.06 o
  11  10   6        9.11       13.07      6.25 o
  12  10   6       25.16       38.57     10.25 o
  13  10   6       99.08       81.62     12.50 o
  14  10   6       70.63       72.44     15.59 o
  -2  11   6       12.63       20.06     11.43 o
  -1  11   6       51.58       71.25     13.45 o
   0  11   6       62.15       56.77     11.95 o
   1  11   6       63.75       68.88     12.42 o
   2  11   6      328.99      303.33     17.01 o
   3  11   6      240.81      217.64     36.24 o
   4  11   6       24.35       26.47      9.06 o
   5  11   6     1302.27     1443.30    523.34 o
   6  11   6        1.80        0.83      5.66 o
   7  11   6      921.36      942.41     29.22 o
   8  11   6      201.55      221.04     17.55 o
   9  11   6      342.74      354.20     37.09 o
  10  11   6        4.41        8.58      4.97 o
  11  11   6       14.21        2.63      6.86 o
  12  11   6      281.60      317.81     36.04 o
  13  11   6       92.83       93.57     23.14 o
   0  12   6       30.49       23.74      7.91 o
   1  12   6       36.21       35.21      9.50 o
   2  12   6        0.29        4.39      3.92 o
   3  12   6      156.60      202.25     18.87 o
   4  12   6        0.04       20.61     10.17 o
   5  12   6      374.50      367.98     16.62 o
   6  12   6        0.28        0.75      7.04 o
   7  12   6       91.56       70.74      9.47 o
   8  12   6       15.74       15.92      8.51 o
   9  12   6      128.47      118.51     10.26 o
  10  12   6        3.40        4.45      5.58 o
  11  12   6       20.71       22.63      4.89 o
  12  12   6        3.71        6.21      5.50 o
  13  12   6       42.88       59.54     14.24 o
   1  13   6      173.39      222.70     25.40 o
   2  13   6       85.02       75.53     14.68 o
   3  13   6      125.92      144.25     21.52 o
   4  13   6        9.04       21.88      9.93 o
   5  13   6       13.61       18.52      8.59 o
   6  13   6        0.00        0.79      7.20 o
   7  13   6      218.82      221.90     22.43 o
   8  13   6       81.77       73.57      9.98 o
   9  13   6       51.30       21.56      5.97 o
  10  13   6       31.65       29.82      4.64 o
  11  13   6      134.18      142.28     10.69 o
  12  13   6      170.22      179.14     17.57 o
   3  14   6        1.69       18.79     16.66 o
   4  14   6        1.25       15.43      9.18 o
   5  14   6       72.31       69.63     11.75 o
   6  14   6      154.81      160.98     15.71 o
   7  14   6       41.04       40.59      6.48 o
   8  14   6       33.97       26.14      7.59 o
   9  14   6        0.03       11.64      5.17 o
  10  14   6        0.67        1.78      2.47 o
  -7 -12   7        1.85        2.29      4.87 o
  -6 -12   7       36.70       34.58      7.26 o
  -5 -12   7       46.83       22.46     15.79 o
  -4 -12   7      136.09      169.32     11.16 o
  -3 -12   7       11.63       10.50      3.33 o
  -2 -12   7       48.60       57.50      8.49 o
  -1 -12   7        1.45        0.29      2.77 o
  -9 -11   7       26.79       41.70     13.61 o
  -8 -11   7       17.20       29.44     17.72 o
  -7 -11   7       20.34       21.43      8.35 o
  -6 -11   7       44.42       46.78      7.78 o
  -5 -11   7       49.70       24.95      6.19 o
  -4 -11   7        0.01        4.36      2.73 o
  -3 -11   7       32.54       29.06      4.39 o
  -2 -11   7      112.99      121.66      8.83 o
  -1 -11   7        0.48        3.27      6.56 o
   0 -11   7        0.79        3.85      4.17 o
   1 -11   7        0.32       15.45     17.29 o
   2 -11   7       30.69       30.95      7.85 o
 -10 -10   7        8.94       11.79      3.52 o
  -9 -10   7       45.91       35.29     10.48 o
  -8 -10   7        1.83       10.79      3.75 o
  -7 -10   7       90.07       65.91     21.56 o
  -6 -10   7       69.40       81.52     23.03 o
  -5 -10   7        9.20        6.07      3.23 o
  -4 -10   7       26.67       19.91      2.71 o
  -3 -10   7       89.84      113.34     10.33 o
  -2 -10   7       33.31       19.37     12.35 o
  -1 -10   7       59.43       54.86      4.84 o
   0 -10   7       69.21       56.16      5.15 o
   1 -10   7      128.19      116.76     11.68 o
   2 -10   7        6.80       15.59     11.00 o
   3 -10   7        3.80       22.08     11.32 o
 -10  -9   7        8.98       -3.60      7.87 o
  -9  -9   7        0.36       15.55      9.53 o
  -8  -9   7      155.37      136.02     30.50 o
  -7  -9   7        1.56        9.13      5.62 o
  -6  -9   7      343.07      299.63     21.36 o
  -5  -9   7      101.72      116.55     25.43 o
  -4  -9   7        7.45        9.24      2.29 o
  -3  -9   7      177.68      172.24     10.64 o
  -2  -9   7        0.37        5.19      2.98 o
  -1  -9   7      284.01      282.55     10.12 o
   0  -9   7       17.34        4.23      4.64 o
   1  -9   7      424.70      451.73     13.19 o
   2  -9   7        3.43       10.37      6.73 o
   3  -9   7       58.11       50.01     12.98 o
   4  -9   7      292.91      282.40     20.45 o
   5  -9   7       81.28       81.03     14.64 o
 -11  -8   7        8.29       14.01      3.09 o
 -10  -8   7       10.97       13.13      7.87 o
  -9  -8   7       51.59       46.01     11.39 o
  -8  -8   7      418.97      407.50     34.30 o
  -7  -8   7       28.04       24.61      6.65 o
  -6  -8   7       70.03       84.28      9.30 o
  -5  -8   7       39.83       39.21      5.57 o
  -4  -8   7      376.52      369.95     19.74 o
  -3  -8   7      431.42      402.03     13.79 o
  -2  -8   7       51.53       52.64      5.35 o
  -1  -8   7      388.46      416.59     11.39 o
   0  -8   7       17.22       16.25      4.75 o
   1  -8   7       59.41       65.13     11.84 o
   2  -8   7        2.06       10.56      6.29 o
   3  -8   7      110.70      110.50     18.56 o
   4  -8   7       50.96       41.38     11.71 o
   5  -8   7       14.40       28.76     13.69 o
   6  -8   7      315.15      346.89    170.99 o
 -11  -7   7        7.69        2.81      6.29 o
 -10  -7   7        1.31       15.39      7.87 o
  -9  -7   7       31.92       35.41      8.98 o
  -8  -7   7      516.35      462.73     68.09 o
  -7  -7   7        1.85        2.69      8.19 o
  -6  -7   7      353.07      382.85     36.48 o
  -5  -7   7       48.12       29.40      4.68 o
  -4  -7   7      301.86      312.24     18.73 o
  -3  -7   7      417.92      418.88     27.66 o
  -2  -7   7      102.68      117.81      9.01 o
  -1  -7   7     1003.19     1034.70     16.25 o
   0  -7   7      813.41      815.66     17.31 o
   1  -7   7      408.79      374.68     33.07 o
   2  -7   7      496.19      552.73     53.57 o
   3  -7   7       55.39       59.98     18.04 o
   4  -7   7        9.56       -9.69     10.25 o
   5  -7   7       51.32       33.55     10.88 o
   6  -7   7        7.44       12.86      8.15 o
   7  -7   7        8.69        8.23      9.73 o
 -11  -6   7       51.57       46.09     11.99 o
 -10  -6   7       26.46       16.58      6.05 o
  -9  -6   7        2.04       -4.83      7.28 o
  -8  -6   7        0.02       10.37      8.47 o
  -7  -6   7        0.41       18.59     11.20 o
  -6  -6   7       60.61       65.48     10.96 o
  -5  -6   7     1040.68      945.16     34.42 o
  -4  -6   7      234.02      251.53     20.91 o
  -3  -6   7      557.60      520.27     20.75 o
  -2  -6   7     1133.31     1016.35     31.32 o
  -1  -6   7      591.88      642.12     18.42 o
   0  -6   7      622.07      564.01     21.03 o
   1  -6   7      565.56      587.44     15.92 o
   2  -6   7        2.04       10.09      6.55 o
   3  -6   7      487.40      501.86     22.63 o
   4  -6   7       42.73       18.75     11.12 o
   5  -6   7      159.41      184.24     13.37 o
   6  -6   7        5.20       13.93      9.26 o
   7  -6   7        0.17        5.86      7.04 o
   8  -6   7      147.70      148.99     28.01 o
 -11  -5   7       35.04       25.60      6.09 o
 -10  -5   7      469.24      462.73     56.73 o
  -9  -5   7       60.85       63.10     10.29 o
  -8  -5   7       27.44       13.61      8.39 o
  -7  -5   7        2.39        0.28      7.24 o
  -6  -5   7      669.79      681.39     26.82 o
  -5  -5   7       34.00       55.07     11.59 o
  -4  -5   7       21.58       15.47      7.95 o
  -3  -5   7        0.28        9.30      2.45 o
  -2  -5   7        2.31        6.30      3.54 o
  -1  -5   7      336.93      398.54     30.75 o
   0  -5   7      374.12      324.52      9.07 o
   1  -5   7       39.33       38.97      8.57 o
   2  -5   7       38.00       39.65      9.53 o
   3  -5   7       88.76       97.29     14.84 o
   4  -5   7       89.62       70.15     11.39 o
   5  -5   7        4.12       -2.73      8.23 o
   6  -5   7        3.93       13.33      7.99 o
   7  -5   7      140.69      136.65     17.76 o
   8  -5   7        0.70        1.19      7.40 o
   9  -5   7        3.03       12.54      7.16 o
 -11  -4   7       46.64       54.00     12.38 o
 -10  -4   7       31.41       36.87      8.51 o
  -9  -4   7       55.06       44.07     10.72 o
  -8  -4   7       92.98       83.44     15.51 o
  -7  -4   7       60.62       59.74     10.44 o
  -6  -4   7        0.58       19.78      8.07 o
  -5  -4   7       70.98       91.59     14.56 o
  -4  -4   7      257.76      269.11     65.12 o
  -3  -4   7      849.98      796.64     24.21 o
  -2  -4   7        0.15        0.56      3.29 o
  -1  -4   7       11.09        3.51      2.14 o
   0  -4   7      362.86      319.89     26.73 o
   1  -4   7      491.14      480.28     35.87 o
   2  -4   7      687.41      735.40     42.10 o
   3  -4   7      994.60     1032.53     23.76 o
   4  -4   7      245.98      240.42     12.54 o
   5  -4   7      342.67      332.80     34.86 o
   6  -4   7      302.40      273.86     13.93 o
   7  -4   7        0.53        1.42      7.12 o
   8  -4   7      176.50      167.04     24.25 o
   9  -4   7       50.08       34.97      9.06 o
  10  -4   7       23.42       22.12      6.80 o
 -11  -3   7       78.09       59.30     16.62 o
 -10  -3   7        5.06       12.46      5.70 o
  -9  -3   7        6.37       10.17      7.20 o
  -8  -3   7       67.77       61.12     15.86 o
  -7  -3   7      100.98      105.12     14.44 o
  -6  -3   7      191.25      152.55     16.93 o
  -5  -3   7      277.83      275.28     20.41 o
  -4  -3   7      425.21      448.53     18.95 o
  -3  -3   7        5.62       -4.35      6.96 o
  -2  -3   7       12.93       17.20      2.54 o
  -1  -3   7        0.06        4.33      2.20 o
   0  -3   7      296.59      263.95     17.49 o
   1  -3   7     2162.65     2170.01     32.62 o
   2  -3   7        2.45        3.65      4.79 o
   3  -3   7      846.62      833.14     19.23 o
   4  -3   7      312.66      266.42     62.15 o
   5  -3   7      614.57      582.57     18.36 o
   6  -3   7       64.33       63.42     10.01 o
   7  -3   7      569.60      530.66     18.56 o
   8  -3   7      109.31       97.48     19.78 o
   9  -3   7        1.17        5.54      5.74 o
  10  -3   7       54.72       45.70      8.55 o
 -10  -2   7      143.32      145.47     15.27 o
  -9  -2   7       17.26       18.63      6.88 o
  -8  -2   7      396.97      417.03     47.20 o
  -7  -2   7        1.22       12.66      6.88 o
  -6  -2   7      631.88      635.74     58.63 o
  -5  -2   7       13.07       14.12      8.43 o
  -4  -2   7      606.49      610.54     24.61 o
  -3  -2   7      613.08      519.30     16.97 o
  -2  -2   7      122.38      109.59     11.71 o
  -1  -2   7        6.78        6.12      1.29 o
   0  -2   7       18.42       51.91      5.25 o
   1  -2   7      111.84       84.16      8.71 o
   2  -2   7      155.33      176.62     12.62 o
   3  -2   7      405.04      347.75     25.94 o
   4  -2   7      407.51      516.73     12.33 o
   5  -2   7      538.41      620.03     20.81 o
   6  -2   7       32.63       18.04      5.86 o
   7  -2   7       42.25       49.22      8.19 o
   8  -2   7       73.02       47.87     11.95 o
   9  -2   7       46.55       47.20     17.45 o
  10  -2   7        2.13        7.52      5.34 o
  11  -2   7       10.68        5.97      4.59 o
 -10  -1   7        9.79       10.41      4.51 o
  -9  -1   7       66.79       48.70     12.11 o
  -8  -1   7        1.23        1.42      3.24 o
  -7  -1   7        3.43        4.75      5.50 o
  -6  -1   7       20.22       23.26      7.95 o
  -5  -1   7      373.90      382.42     29.47 o
  -4  -1   7       13.15       13.13      7.71 o
  -3  -1   7        0.21        2.77      6.49 o
  -2  -1   7      124.34      130.76      7.99 o
  -1  -1   7      103.99      119.51      6.79 o
   0  -1   7      755.50      762.94     22.26 o
   1  -1   7     1134.66     1065.31     14.01 o
   2  -1   7     2225.20     2372.50     39.96 o
   3  -1   7      337.64      273.71     11.55 o
   4  -1   7       91.33       88.50     17.17 o
   5  -1   7      635.60      662.04     14.01 o
   6  -1   7        2.28        7.36      6.88 o
   7  -1   7       18.89       21.52      7.36 o
   8  -1   7       98.46       54.08      8.94 o
   9  -1   7      459.06      505.46     40.12 o
  10  -1   7      473.68      456.95     16.62 o
  11  -1   7        1.36        8.15      4.00 o
  12  -1   7        6.78       11.71      4.55 o
 -10   0   7      160.20      135.11     13.21 o
  -9   0   7       49.36       62.15     12.50 o
  -8   0   7       19.94       25.04      6.57 o
  -7   0   7      265.16      252.33     29.59 o
  -6   0   7       87.07       80.99     12.54 o
  -5   0   7        5.16        6.53      4.27 o
  -4   0   7      144.17      143.26     10.88 o
  -3   0   7       32.36       45.42      8.55 o
  -2   0   7     1171.17     1123.79     18.95 o
  -1   0   7        2.89       20.93      6.13 o
   0   0   7        7.97        6.01      2.60 o
   1   0   7       25.52       25.39      2.99 o
   2   0   7      211.87      201.97      5.89 o
   3   0   7      443.99      430.13     12.67 o
   4   0   7       60.56       57.28      5.14 o
   5   0   7      475.20      493.43     12.05 o
   6   0   7     1870.26     1998.50     50.62 o
   7   0   7       50.00       56.77      5.74 o
   8   0   7        0.51        1.94      2.85 o
   9   0   7     1102.60     1105.07     28.84 o
  10   0   7       14.36        8.74      6.29 o
  11   0   7       23.75       35.57      7.95 o
  12   0   7        0.04        1.07      3.20 o
  -9   1   7      121.99      151.57     18.75 o
  -8   1   7      128.69      161.65     23.38 o
  -7   1   7       31.59       51.91     12.62 o
  -6   1   7       38.96       56.02     10.37 o
  -5   1   7       12.21       19.78      7.24 o
  -4   1   7        0.66        6.96      5.46 o
  -3   1   7      371.88      338.90     36.87 o
  -2   1   7      560.31      613.50     38.46 o
  -1   1   7      880.16      906.59     17.68 o
   0   1   7      834.65      862.08     15.55 o
   1   1   7      767.86      698.03     42.27 o
   2   1   7    10049.52    10882.08     56.89 o
   3   1   7      888.11      905.60     14.08 o
   4   1   7      838.64      782.50      8.94 o
   5   1   7        8.35        4.24      1.01 o
   6   1   7      672.15      664.25     12.31 o
   7   1   7      187.24      201.31     10.82 o
   8   1   7        4.10        2.02      3.82 o
   9   1   7      196.73      250.20     18.63 o
  10   1   7        0.53       -0.44      2.02 o
  11   1   7       57.04       64.65      5.97 o
  12   1   7        4.85        8.62      5.86 o
  -9   2   7       82.12       98.12     12.94 o
  -8   2   7       65.46       79.60     32.16 o
  -7   2   7       26.08       41.19     10.72 o
  -6   2   7      970.36      969.41     43.12 o
  -5   2   7      108.89      100.13     13.37 o
  -4   2   7       41.99       48.74      8.35 o
  -3   2   7      114.54      104.33     14.20 o
  -2   2   7       42.65       22.59      5.22 o
  -1   2   7      446.12      509.89     24.53 o
   0   2   7      602.65      525.63     23.86 o
   1   2   7      438.12      539.56     24.09 o
   2   2   7      542.90      559.07     15.29 o
   3   2   7     3039.70     3286.21     31.12 o
   4   2   7     3336.56     3297.15     23.17 o
   5   2   7      344.68      316.24     16.76 o
   6   2   7        2.24        3.54      5.33 o
   7   2   7       29.48       24.54      5.26 o
   8   2   7        8.65        6.60      7.52 o
   9   2   7       26.91       27.51     10.42 o
  10   2   7        0.88        4.91      2.77 o
  11   2   7       42.88       45.13      6.24 o
  12   2   7        0.07        5.49      6.03 o
  13   2   7      102.42      124.27     20.77 o
  -8   3   7       11.91       15.27      7.99 o
  -7   3   7       53.01       52.82      9.34 o
  -6   3   7       11.50       30.98     11.71 o
  -5   3   7      113.90      145.95     16.46 o
  -4   3   7      131.57      130.76     18.04 o
  -3   3   7       30.41       31.85      9.30 o
  -2   3   7        8.68       10.56      5.06 o
  -1   3   7        5.78        5.97      2.89 o
   0   3   7       76.94      109.43      9.53 o
   1   3   7      934.95     1017.05     15.71 o
   2   3   7      689.61      662.76     26.07 o
   3   3   7        0.57        2.20      0.93 o
   4   3   7     2172.44     2120.85     20.37 o
   5   3   7      100.82       85.74      6.10 o
   6   3   7      146.95      173.02     15.18 o
   7   3   7      420.32      459.51     37.10 o
   8   3   7       37.65       28.19      7.41 o
   9   3   7       14.49        8.61      3.81 o
  10   3   7      245.24      211.03     16.06 o
  11   3   7       65.53       45.53      6.29 o
  12   3   7       22.20       23.07     12.36 o
  13   3   7        3.16       14.48      7.08 o
  -8   4   7        0.00        3.84      5.62 o
  -7   4   7      156.34      129.85     14.72 o
  -6   4   7       38.47       25.87      8.70 o
  -5   4   7      135.14      146.03     24.17 o
  -4   4   7      334.07      335.26     18.63 o
  -3   4   7       68.62       77.07     12.26 o
  -2   4   7      838.04      815.79     31.89 o
  -1   4   7       37.92       43.72      5.97 o
   0   4   7        7.99       12.74      4.67 o
   1   4   7        6.90       12.42      3.40 o
   2   4   7      160.39      172.49     19.43 o
   3   4   7      315.23      254.23     16.02 o
   4   4   7      557.81      568.70     14.32 o
   5   4   7       21.29        8.79      2.58 o
   6   4   7        1.01       -1.01      3.71 o
   7   4   7        0.34        3.48      5.32 o
   8   4   7      252.98      249.05     34.35 o
   9   4   7     1429.97     1495.72     21.37 o
  10   4   7      292.21      279.35     27.75 o
  11   4   7       61.26       47.83     20.32 o
  12   4   7       43.57       59.38     11.08 o
  13   4   7      134.42      115.09     21.96 o
  14   4   7       92.28       77.62     14.95 o
  -7   5   7        0.51        7.00      6.65 o
  -6   5   7      425.39      469.89     69.63 o
  -5   5   7      124.22      127.55     24.05 o
  -4   5   7       78.82       40.63      7.83 o
  -3   5   7       75.30       79.24     11.71 o
  -2   5   7      251.62      245.09     24.96 o
  -1   5   7      652.84      727.84     58.04 o
   0   5   7       35.74       45.02      7.04 o
   1   5   7      270.21      268.20     28.52 o
   2   5   7       42.35       34.22      5.54 o
   3   5   7      340.88      290.47     15.90 o
   4   5   7      311.44      286.12     14.32 o
   5   5   7      289.85      324.16      8.27 o
   6   5   7        0.73        9.24      3.44 o
   7   5   7       35.69       41.42      7.70 o
   8   5   7     1038.90     1061.90     25.77 o
   9   5   7       37.15       34.70      6.91 o
  10   5   7       13.99        5.96      7.64 o
  11   5   7        3.72       11.51      4.95 o
  12   5   7        3.37        9.30      5.50 o
  13   5   7        2.51        7.28      4.91 o
  14   5   7       16.60        9.06      4.15 o
  -7   6   7        0.80       -7.16      8.55 o
  -6   6   7      262.65      283.63     35.84 o
  -5   6   7       32.50       37.90      8.19 o
  -4   6   7       15.89       -1.74      8.59 o
  -3   6   7        2.74       -0.20      8.15 o
  -2   6   7       41.25       41.78      5.70 o
  -1   6   7      291.22      293.56     15.35 o
   0   6   7      126.84      142.35     11.28 o
   1   6   7       20.24       23.82      6.45 o
   2   6   7      287.33      289.17     16.50 o
   3   6   7        1.33        6.17      2.65 o
   4   6   7      141.54      128.58     10.05 o
   5   6   7      553.19      562.99     24.25 o
   6   6   7     1172.97     1219.85     24.81 o
   7   6   7      115.31       81.74      8.18 o
   8   6   7       16.65       16.24      5.64 o
   9   6   7        0.71        3.80      5.97 o
  10   6   7       68.33       49.43      7.23 o
  11   6   7      172.75      161.38     13.96 o
  12   6   7       35.08       37.07      8.82 o
  13   6   7       13.00       11.67      3.20 o
  14   6   7       27.02        9.97      6.49 o
  -6   7   7        0.58       12.90      8.15 o
  -5   7   7        0.22        3.36      8.94 o
  -4   7   7       50.60       40.99      8.27 o
  -3   7   7      624.50      529.71     44.23 o
  -2   7   7      377.05      395.67     32.05 o
  -1   7   7        0.01        3.72      4.79 o
   0   7   7      179.91      212.85     14.80 o
   1   7   7       43.54       40.59     10.56 o
   2   7   7      359.88      366.16     19.62 o
   3   7   7     1139.47     1090.71     47.95 o
   4   7   7       23.79       16.66      5.46 o
   5   7   7        1.99        8.43      4.47 o
   6   7   7       15.56       10.52      3.92 o
   7   7   7      416.59      390.67     10.33 o
   8   7   7      212.55      181.31      8.89 o
   9   7   7       94.78       92.64     11.47 o
  10   7   7     1307.40     1336.87     23.23 o
  11   7   7        0.91        1.32      2.25 o
  12   7   7      380.77      441.30     11.89 o
  13   7   7        1.12        1.46      1.82 o
  14   7   7       47.20       26.98     11.08 o
  -5   8   7        0.72       15.98      5.78 o
  -4   8   7       15.45       36.20      8.74 o
  -3   8   7       40.34       42.89     10.33 o
  -2   8   7      238.89      260.48     32.84 o
  -1   8   7      403.27      335.77     43.28 o
   0   8   7      244.63      204.94     13.65 o
   1   8   7       42.92       26.27      8.11 o
   2   8   7      215.89      212.14     22.16 o
   3   8   7     2181.11     2166.31     53.45 o
   4   8   7        0.25        2.37      6.21 o
   5   8   7      298.38      302.50     35.25 o
   6   8   7        0.03        0.38      2.68 o
   7   8   7       46.98       49.83     14.60 o
   8   8   7       76.47       77.67     11.27 o
   9   8   7       25.96       26.52      4.25 o
  10   8   7      325.99      299.53     17.12 o
  11   8   7      255.65      209.42     42.33 o
  12   8   7        0.15        3.38      3.34 o
  13   8   7        5.22       13.93      5.34 o
  -4   9   7       91.43      107.61     13.02 o
  -3   9   7       36.29       18.67      9.46 o
  -2   9   7       34.66       58.63     12.62 o
  -1   9   7       59.08       69.99     14.48 o
   0   9   7        0.47        4.07      7.91 o
   1   9   7       32.43       35.25      8.70 o
   2   9   7        3.70       13.13      6.96 o
   3   9   7     1684.13     1672.92     53.01 o
   4   9   7      428.33      427.20     18.24 o
   5   9   7       30.91       19.90      6.13 o
   6   9   7        2.87        6.80     10.27 o
   7   9   7       15.14        5.03      9.48 o
   8   9   7      171.82      150.08     10.38 o
   9   9   7        6.45        1.84      5.12 o
  10   9   7        7.93       10.62     11.45 o
  11   9   7       58.27       59.70     12.94 o
  12   9   7        5.50       25.80      7.56 o
  13   9   7       28.48       21.52      5.82 o
  14   9   7        3.85       10.25      5.26 o
  -3  10   7        0.80        2.26      9.97 o
  -2  10   7        4.11        9.06      8.94 o
  -1  10   7       89.02       94.00     12.07 o
   0  10   7        4.38       -7.12      7.87 o
   1  10   7       40.55       55.51     12.86 o
   2  10   7        1.47        7.28      7.56 o
   3  10   7      406.09      382.93     17.45 o
   4  10   7        1.10        3.48      6.65 o
   5  10   7      142.51      105.83      9.02 o
   6  10   7      344.43      337.95     13.69 o
   7  10   7       38.32       36.33     10.92 o
   8  10   7       48.78       54.04     13.81 o
   9  10   7        9.19        9.34      3.16 o
  10  10   7      118.49      116.85     14.82 o
  11  10   7       19.51       23.46     14.32 o
  12  10   7        0.02        6.61      9.26 o
  13  10   7       73.78      119.88     24.25 o
  14  10   7       48.01       32.56      7.75 o
  -2  11   7       63.40       71.57     15.75 o
  -1  11   7      180.23      157.94     17.13 o
   0  11   7       37.01       31.61     12.42 o
   1  11   7       47.70       38.53      7.87 o
   2  11   7      132.22       83.40     15.55 o
   3  11   7       37.57        9.77      8.66 o
   4  11   7      434.85      476.69     51.83 o
   5  11   7      540.55      603.93     28.13 o
   6  11   7      801.34      756.33     37.78 o
   7  11   7      863.22     1007.88     34.74 o
   8  11   7       22.90       15.44      5.39 o
   9  11   7       81.19       74.19     11.57 o
  10  11   7       80.78       69.80      8.85 o
  11  11   7      122.39      125.85     19.98 o
  12  11   7      156.37      192.43     32.68 o
  13  11   7      107.73      120.31     17.41 o
   0  12   7      179.31      195.20     17.57 o
   1  12   7        0.09       -1.23      8.27 o
   2  12   7       21.71       16.02      9.93 o
   3  12   7        5.47       17.33      6.84 o
   4  12   7       30.26       26.55      8.15 o
   5  12   7      122.58       91.63     31.69 o
   6  12   7      279.92      298.66     14.84 o
   7  12   7        6.83       14.29      5.94 o
   8  12   7       40.17       52.25      5.48 o
   9  12   7       42.36       40.14      6.41 o
  10  12   7        7.25        3.32      7.18 o
  11  12   7       98.26      116.55     13.85 o
  12  12   7        0.28        6.88     11.08 o
  13  12   7        3.21        9.57      5.18 o
   2  13   7        1.38        2.10      8.43 o
   3  13   7        7.91       -2.89      7.20 o
   4  13   7       51.39       50.72      9.61 o
   5  13   7       42.99       33.59     10.09 o
   6  13   7        1.36       14.16      9.42 o
   7  13   7       38.88       53.26      9.44 o
   8  13   7       31.68       50.39      9.59 o
   9  13   7       31.26       32.96      6.05 o
  10  13   7       23.46       10.13      3.73 o
  11  13   7      127.76      148.01     18.75 o
  12  13   7        3.91       10.17     12.50 o
   4  14   7        0.10       31.02     11.24 o
   5  14   7       33.25       18.40      9.30 o
   6  14   7      228.62      256.57    123.52 o
   7  14   7        3.42       17.86      5.62 o
   8  14   7       53.53       28.68      7.99 o
   9  14   7       17.61       28.43     20.75 o
  10  14   7       78.04       77.21     18.83 o
  -6 -12   8      122.87      114.82     33.89 o
  -5 -12   8        9.71       11.20      8.17 o
  -4 -12   8       37.01       33.25      7.15 o
  -3 -12   8        5.51        9.34      3.79 o
  -2 -12   8      122.30      100.77     17.27 o
  -8 -11   8      246.13      186.06     37.74 o
  -7 -11   8        0.55        6.33      3.52 o
  -6 -11   8       38.55       45.87     12.28 o
  -5 -11   8      138.68      163.97     42.63 o
  -4 -11   8        1.06        5.00      7.11 o
  -3 -11   8       60.00       52.99      7.02 o
  -2 -11   8        8.14        8.31      2.65 o
  -1 -11   8      497.48      537.12     40.75 o
   0 -11   8       79.28       49.77     12.41 o
   1 -11   8        4.24       11.91      4.65 o
  -9 -10   8        0.30       13.57      7.99 o
  -8 -10   8      141.72      129.01     14.76 o
  -7 -10   8        5.60        6.13      4.39 o
  -6 -10   8      144.71      122.86     14.54 o
  -5 -10   8       92.26       76.64      9.62 o
  -4 -10   8       14.15        5.95      2.81 o
  -3 -10   8        5.12        6.36      2.49 o
  -2 -10   8      169.18      179.95     10.07 o
  -1 -10   8       18.74       14.96      7.13 o
   0 -10   8       40.54       34.13      7.17 o
   1 -10   8       53.78       49.59      7.69 o
   2 -10   8      248.44      227.92     13.25 o
   3 -10   8        0.08       14.56      9.06 o
  -9  -9   8        0.49        8.39      9.30 o
  -8  -9   8        7.03        6.29      9.02 o
  -7  -9   8      311.57      310.21     43.12 o
  -6  -9   8       83.04       66.56      6.55 o
  -5  -9   8      470.62      431.60     51.27 o
  -4  -9   8       19.64       21.71      2.77 o
  -3  -9   8       49.70       28.04      4.44 o
  -2  -9   8       58.54       70.72      6.71 o
  -1  -9   8      255.20      248.07     13.86 o
   0  -9   8       18.51       25.81      3.36 o
   1  -9   8        0.52        5.82      3.44 o
   2  -9   8       59.42       58.75      8.95 o
   3  -9   8       12.79       20.03      8.18 o
   4  -9   8        3.24       -8.82      9.57 o
 -10  -8   8        2.10        3.92      3.64 o
  -9  -8   8       78.80       80.12     11.95 o
  -8  -8   8      105.69       92.02     15.47 o
  -7  -8   8      116.95      116.59     16.50 o
  -6  -8   8      259.57      266.18     15.71 o
  -5  -8   8      794.19      814.69     89.57 o
  -4  -8   8       38.91       41.28      5.78 o
  -3  -8   8        4.01        1.06      2.77 o
  -2  -8   8        8.67       16.70      4.00 o
  -1  -8   8       81.42       55.33      9.89 o
   0  -8   8      198.00      230.98      9.67 o
   1  -8   8      805.01      913.55     27.30 o
   2  -8   8       87.51       63.38     10.52 o
   3  -8   8      206.72      197.21     12.01 o
   4  -8   8       95.28       64.29     14.12 o
   5  -8   8      109.54      123.48     14.52 o
   6  -8   8       15.01       38.77     12.30 o
 -10  -7   8        0.03       -4.31      6.84 o
  -9  -7   8        4.69        2.57      7.20 o
  -8  -7   8      325.74      320.06     15.75 o
  -7  -7   8        3.75        9.97     12.94 o
  -6  -7   8      364.83      278.44     18.24 o
  -4  -7   8        0.12        3.93      2.08 o
  -3  -7   8       94.37       74.53      6.26 o
  -2  -7   8       16.40        8.70      7.05 o
  -1  -7   8       29.63       24.28      3.30 o
   0  -7   8       38.59       39.46      5.41 o
   1  -7   8       24.58       20.50      4.95 o
   2  -7   8      261.64      240.02     11.97 o
   3  -7   8      250.62      230.77     15.30 o
   4  -7   8      210.06      237.06     16.34 o
   5  -7   8       20.65        8.82      9.14 o
   6  -7   8       12.36       21.48      7.91 o
   7  -7   8        2.51       13.13      8.66 o
 -10  -6   8      295.63      346.26    166.20 o
  -9  -6   8      135.35      151.13     18.99 o
  -8  -6   8       58.40       34.74      5.58 o
  -7  -6   8        4.44       -8.19      7.60 o
  -6  -6   8       24.82       33.63     10.92 o
  -5  -6   8      285.95      270.02     18.87 o
  -4  -6   8      148.93      187.81     23.26 o
  -3  -6   8      979.72     1135.18     27.58 o
  -2  -6   8       33.22       16.56      5.58 o
  -1  -6   8      222.20      175.89     26.96 o
   0  -6   8       24.71       42.81      7.92 o
   1  -6   8      807.00      857.40     19.56 o
   2  -6   8       87.91       71.68      8.11 o
   3  -6   8      506.82      476.39     15.03 o
   4  -6   8      204.70      205.61     15.51 o
   5  -6   8        0.77       10.56     10.21 o
   6  -6   8       45.93       57.21      9.89 o
   7  -6   8       63.38       68.84     12.50 o
   8  -6   8       33.39       35.37     11.71 o
 -10  -5   8      332.79      328.77     18.52 o
  -9  -5   8       73.29       73.90     16.26 o
  -8  -5   8      142.46      131.39     19.62 o
  -7  -5   8       16.34        9.65      6.96 o
  -6  -5   8        0.07        2.06      4.91 o
  -5  -5   8        1.17       13.85      8.94 o
  -4  -5   8       43.88       63.97     13.81 o
  -3  -5   8       94.41      133.10     17.24 o
  -2  -5   8      415.76      561.08     17.82 o
  -1  -5   8      117.51      100.26     16.79 o
   0  -5   8      690.73      633.11     35.83 o
   1  -5   8      476.39      430.52     13.10 o
   2  -5   8      170.31      203.18     18.98 o
   3  -5   8      513.45      593.94     22.39 o
   4  -5   8      120.61      111.04     13.13 o
   5  -5   8       98.55       98.99     11.79 o
   6  -5   8       38.79       29.32      9.61 o
   7  -5   8       14.74       21.44      8.11 o
   8  -5   8       20.73       31.45     10.48 o
   9  -5   8        0.02        7.16      5.06 o
 -10  -4   8        0.38        7.71      4.59 o
  -9  -4   8        6.58       -3.52      6.01 o
  -8  -4   8       21.89       21.28      5.34 o
  -7  -4   8      598.08      605.91     27.97 o
  -6  -4   8        1.38       11.99      9.10 o
  -5  -4   8      126.36      137.01     22.35 o
  -4  -4   8     1687.85     1663.19     34.89 o
  -3  -4   8       58.20       52.62     16.74 o
  -2  -4   8      472.19      499.95     26.33 o
  -1  -4   8       87.35       96.18     10.21 o
   0  -4   8       19.85       26.33      3.28 o
   1  -4   8        2.96        3.21      2.47 o
   2  -4   8      410.60      383.97     22.10 o
   3  -4   8       11.78        9.96      6.98 o
   4  -4   8       11.72       10.68      8.62 o
   5  -4   8        0.46        2.49      3.56 o
   6  -4   8      306.42      295.38     14.60 o
   7  -4   8      125.33      102.63     16.26 o
   8  -4   8       71.58       89.77     13.37 o
   9  -4   8       11.18       15.90      6.53 o
 -10  -3   8       35.26       41.78      9.81 o
  -9  -3   8      344.86      335.57     35.76 o
  -8  -3   8       40.57       56.38     11.51 o
  -7  -3   8        9.99        7.04      6.96 o
  -6  -3   8       57.87       30.78      6.33 o
  -5  -3   8       37.02       45.50     10.52 o
  -4  -3   8       71.25       64.96     10.80 o
  -3  -3   8        0.26        0.44      8.07 o
  -2  -3   8       23.64       13.07      2.68 o
  -1  -3   8     1148.22     1139.07     16.00 o
   0  -3   8      808.62      850.42     16.26 o
   1  -3   8     4651.85     5057.08    100.09 o
   2  -3   8      672.89      677.07     53.15 o
   3  -3   8        0.05        2.51      1.30 o
   4  -3   8      224.13      225.26     30.44 o
   5  -3   8        0.13       22.54     10.13 o
   6  -3   8      145.60      148.60      9.18 o
   7  -3   8      511.10      438.79     20.81 o
   8  -3   8       17.10       22.99      9.81 o
   9  -3   8      181.53      181.04     18.48 o
  10  -3   8       14.49       25.72      8.23 o
 -10  -2   8      116.63      136.73     23.10 o
  -9  -2   8       21.49        8.39      5.14 o
  -8  -2   8        2.29       11.75      7.79 o
  -7  -2   8      781.32      906.94     46.41 o
  -6  -2   8       34.04       43.68      8.23 o
  -5  -2   8      478.67      404.77     17.53 o
  -4  -2   8        9.58        8.66      7.71 o
  -3  -2   8       37.86       28.64      7.75 o
  -2  -2   8      408.38      501.07     19.70 o
  -1  -2   8      297.99      296.90     13.34 o
   0  -2   8     1067.08     1134.67     36.14 o
   1  -2   8       14.50       16.54      3.20 o
   2  -2   8       87.05       65.46      8.27 o
   3  -2   8      988.96      940.99     17.59 o
   4  -2   8        2.58        3.14      2.58 o
   5  -2   8       98.20      118.91     10.44 o
   6  -2   8       32.32       60.51      8.31 o
   7  -2   8       91.09       65.64      6.49 o
   8  -2   8       12.99       19.39      6.77 o
   9  -2   8        9.75       17.05      7.04 o
  10  -2   8       59.04       66.35     11.79 o
  11  -2   8        6.22       12.03      5.66 o
 -10  -1   8       39.43       32.84     10.41 o
  -9  -1   8        0.80        5.86      7.20 o
  -8  -1   8       81.86       75.01     13.13 o
  -7  -1   8      105.84      106.54     13.02 o
  -6  -1   8       91.82       93.37     15.75 o
  -5  -1   8      370.60      365.48     46.76 o
  -4  -1   8      642.88      679.34     31.10 o
  -3  -1   8      111.16      115.41     14.80 o
  -2  -1   8       38.12       40.51      6.84 o
  -1  -1   8       23.32       29.55      4.67 o
   0  -1   8      752.11      673.58     14.90 o
   1  -1   8     1074.77     1076.76     27.95 o
   2  -1   8      290.38      344.35     23.74 o
   3  -1   8      129.74      184.11     17.62 o
   4  -1   8        3.29        6.95      4.61 o
   5  -1   8     3239.69     3158.50     83.33 o
   6  -1   8       85.26       69.31      7.79 o
   7  -1   8      242.86      233.68      8.39 o
   8  -1   8       70.59       66.54      9.18 o
   9  -1   8       28.24       23.46      5.14 o
  10  -1   8      294.96      311.20     15.07 o
  11  -1   8       24.20       30.23      6.05 o
  -9   0   8      245.74      250.39     35.05 o
  -8   0   8      272.91      299.02     35.49 o
  -7   0   8        0.01       -2.69      6.25 o
  -6   0   8       18.93       25.12      5.86 o
  -5   0   8       52.68       57.49      9.26 o
  -4   0   8      150.54      113.19     10.13 o
  -3   0   8      406.69      396.10     45.10 o
  -2   0   8        0.49        2.06      3.28 o
  -1   0   8      627.55      637.68     25.83 o
   0   0   8      916.44      943.41     11.96 o
   1   0   8      152.31      164.05     18.18 o
   2   0   8      296.45      364.96     15.49 o
   3   0   8       32.19       50.29      5.56 o
   4   0   8      273.79      270.93     10.67 o
   5   0   8       33.19       43.83      6.01 o
   6   0   8       11.07        4.83      3.84 o
   7   0   8      197.87      214.85     13.84 o
   8   0   8       40.09       44.36     10.70 o
   9   0   8       33.35       37.84      7.92 o
  11   0   8       22.64       19.78      5.26 o
  12   0   8        8.10        4.47      4.55 o
  -9   1   8       14.37       11.32      5.58 o
  -8   1   8        0.57        7.12      3.20 o
  -7   1   8        3.12        7.83      4.63 o
  -6   1   8      345.87      442.24     40.79 o
  -5   1   8       37.40       32.44      5.54 o
  -4   1   8      841.67      910.86     42.85 o
  -3   1   8        0.02       15.63      6.41 o
  -2   1   8       38.84       43.00      6.57 o
  -1   1   8        4.56       10.37      3.80 o
   0   1   8      160.70      210.63     11.32 o
   1   1   8      816.68      901.58     12.47 o
   2   1   8      254.80      295.70     12.92 o
   3   1   8      111.33       57.76     10.06 o
   4   1   8     1102.63     1201.53     20.51 o
   5   1   8      186.55      166.96      6.58 o
   6   1   8       71.29       82.74     15.05 o
   7   1   8        0.47        2.19      9.20 o
   8   1   8        6.14       11.85      6.53 o
   9   1   8      206.03      210.04     13.17 o
  10   1   8       13.42        9.78      3.15 o
  11   1   8      110.10       86.45      8.20 o
  12   1   8       31.48       18.44     11.12 o
  -9   2   8       22.68       12.78      7.12 o
  -8   2   8       13.81       15.11      5.18 o
  -7   2   8       39.45       54.79      9.89 o
  -6   2   8       31.95       52.78     13.73 o
  -5   2   8      402.36      417.59     49.30 o
  -4   2   8       33.62       48.03      8.23 o
  -3   2   8     1066.88     1156.51     44.31 o
  -2   2   8       12.24       20.22      5.30 o
  -1   2   8     1587.47     1480.05     33.00 o
   0   2   8      216.47      211.15     20.57 o
   1   2   8      507.09      509.69     20.37 o
   2   2   8       48.28       39.22      3.64 o
   3   2   8     1480.61     1706.00     21.48 o
   4   2   8       59.11       49.97      2.94 o
   5   2   8       63.60       54.21      2.70 o
   6   2   8      110.46       93.93      6.89 o
   7   2   8      110.78      106.91      3.59 o
   8   2   8        0.00        2.13      2.90 o
   9   2   8      170.20      160.82      8.94 o
  10   2   8       91.61      107.65     17.92 o
  11   2   8        1.55        1.66      1.48 o
  12   2   8        6.73        2.10      6.80 o
  13   2   8        1.85        8.35      7.28 o
  -8   3   8      285.10      329.20    165.77 o
  -7   3   8        6.25        6.25      7.75 o
  -6   3   8        4.43       21.17      6.69 o
  -5   3   8        1.59       14.84     10.37 o
  -4   3   8      383.96      406.67     46.80 o
  -3   3   8      307.82      379.80     45.85 o
  -2   3   8      142.93      140.25     16.97 o
  -1   3   8      236.94      289.48     32.01 o
   0   3   8        0.10        5.86      2.57 o
   1   3   8      154.38      151.09     16.77 o
   2   3   8     2320.83     2659.07     33.98 o
   3   3   8      925.77      922.77     13.13 o
   4   3   8      512.59      522.44     10.06 o
   5   3   8       87.62       88.33      4.69 o
   6   3   8       10.15        9.83      3.26 o
   7   3   8      317.85      303.53     24.03 o
   8   3   8      250.27      228.44     20.58 o
   9   3   8     1286.95     1333.75     60.02 o
  10   3   8        0.92        3.95      4.77 o
  11   3   8      167.58      186.38     21.92 o
  12   3   8      138.66      165.49     25.76 o
  13   3   8       25.49       29.12      6.21 o
  -7   4   8      195.02      201.34     28.84 o
  -6   4   8      140.65      131.19     17.45 o
  -5   4   8      207.94      225.23     23.34 o
  -4   4   8       52.23       45.89      8.94 o
  -3   4   8       28.68       37.03      5.58 o
  -2   4   8      905.11      961.26     31.10 o
  -1   4   8     1455.90     1340.91     43.12 o
   0   4   8      126.31      135.58      9.77 o
   1   4   8      130.54      155.09     12.86 o
   2   4   8      226.32      268.00     20.37 o
   3   4   8      228.86      199.00      9.14 o
   4   4   8      300.68      357.98     10.62 o
   5   4   8      230.79      236.67      8.86 o
   6   4   8       26.56       32.96      5.50 o
   7   4   8      545.58      508.66     15.59 o
   8   4   8     3791.46     3958.54     70.91 o
   9   4   8      120.99      108.19     12.13 o
  10   4   8      211.04      218.55     28.52 o
  11   4   8        5.15        4.83      3.24 o
  12   4   8       15.56        9.38      4.98 o
  13   4   8        2.93        9.46      4.95 o
  -7   5   8       98.36       93.17     18.87 o
  -6   5   8        5.84       -1.62      8.62 o
  -5   5   8      255.45      293.28     16.74 o
  -4   5   8       53.96       68.05     16.97 o
  -3   5   8      503.66      460.32     19.27 o
  -2   5   8      108.17      166.36     15.23 o
  -1   5   8       58.45       52.66      9.57 o
   0   5   8     1590.44     1728.74     47.75 o
   1   5   8      447.91      408.29     21.05 o
   2   5   8      185.47      163.16     10.72 o
   3   5   8      274.76      260.09     24.96 o
   4   5   8      352.57      337.59     15.94 o
   5   5   8        1.65        3.43      1.00 o
   6   5   8      277.63      308.25     15.71 o
   7   5   8       18.58       21.60      5.44 o
   8   5   8      149.35      160.11     14.39 o
   9   5   8     2931.40     3144.88     90.47 o
  10   5   8       92.52       74.29     12.75 o
  11   5   8      169.03      209.68     28.76 o
  12   5   8      184.19      198.88     24.29 o
  13   5   8      131.83       95.51     24.57 o
  14   5   8        0.26        6.29      4.43 o
  -6   6   8       33.38       40.71     11.95 o
  -5   6   8        0.18        4.55      9.30 o
  -4   6   8      221.52      185.27     15.15 o
  -3   6   8      678.97      768.75     35.73 o
  -2   6   8      160.62      168.02     25.16 o
  -1   6   8       62.42       60.25     10.52 o
   0   6   8       10.31       16.26      8.59 o
   1   6   8      146.17      137.20     12.98 o
   2   6   8        4.67       -3.05      5.26 o
   3   6   8       19.20       15.86      3.24 o
   4   6   8      867.03      916.04     22.04 o
   5   6   8      427.77      398.99     20.85 o
   6   6   8      186.27      168.69      6.34 o
   7   6   8      821.22      946.23     21.11 o
   8   6   8        0.19        3.32      8.80 o
   9   6   8       29.79       24.57      8.53 o
  10   6   8       28.57       28.15      5.10 o
  11   6   8       45.01       46.10      8.78 o
  12   6   8        9.22        3.48      4.47 o
  13   6   8       11.13       12.46      5.22 o
  14   6   8       56.07       68.40     13.93 o
  -5   7   8        1.91        7.79      7.28 o
  -4   7   8       62.65       56.65     11.55 o
  -3   7   8      496.45      428.55     36.71 o
  -2   7   8        6.31       -0.79      7.68 o
  -1   7   8       25.17       34.66      7.44 o
   0   7   8        7.02       11.51      6.96 o
   1   7   8      606.42      595.70     16.70 o
   2   7   8        2.45       15.39      8.27 o
   3   7   8      340.62      356.30     22.35 o
   4   7   8      814.89      856.58     32.88 o
   5   7   8      341.75      368.17     14.80 o
   6   7   8      476.03      418.68     10.68 o
   7   7   8      159.24      138.43     12.29 o
   8   7   8       63.82       58.57      7.63 o
   9   7   8      148.16      140.21     13.11 o
  10   7   8        0.60        1.48      3.50 o
  11   7   8       55.93       56.60     10.84 o
  12   7   8      245.97      192.00     18.67 o
  13   7   8       10.28       16.10      5.30 o
  14   7   8        0.48        2.26      2.02 o
  -4   8   8       73.97       91.11     12.82 o
  -3   8   8        0.26        0.08      7.79 o
  -2   8   8        3.22        6.33      7.71 o
  -1   8   8       68.86       61.32     14.52 o
   0   8   8      205.49      156.31     16.93 o
   1   8   8     1094.56     1118.25     37.70 o
   2   8   8      114.26      118.93     13.65 o
   3   8   8      249.69      258.66     14.84 o
   4   8   8      131.77      118.41     17.96 o
   5   8   8      245.17      231.48     11.35 o
   6   8   8       72.34       76.45      8.43 o
   7   8   8      131.58       92.57      8.14 o
   8   8   8       98.95       95.86      8.35 o
   9   8   8       11.11       13.45     10.84 o
  10   8   8       20.32       15.37      4.06 o
  11   8   8        0.60        0.06      2.29 o
  12   8   8        7.49        2.41      2.73 o
  13   8   8       40.10       30.11      4.84 o
  -3   9   8       16.45       36.67     10.01 o
  -2   9   8      174.80      178.19     21.21 o
  -1   9   8       18.65       27.97     11.51 o
   0   9   8       69.59       89.69     15.51 o
   1   9   8      326.23      328.77     18.56 o
   2   9   8        0.68       -3.17      6.92 o
   3   9   8      436.03      486.43     31.41 o
   4   9   8      928.01      961.58     43.68 o
   5   9   8     1097.81     1015.50     37.11 o
   6   9   8       72.73       61.12      6.88 o
   7   9   8      391.18      337.90     25.87 o
   8   9   8       12.11       19.47      3.50 o
   9   9   8       56.41       51.39     11.99 o
  10   9   8      251.96      249.96     17.65 o
  11   9   8        2.75       21.28      6.37 o
  12   9   8       19.60       23.70      6.73 o
  13   9   8       60.48       69.35     16.10 o
  14   9   8        9.43       26.19      8.90 o
  -2  10   8       16.17       32.13     10.05 o
  -1  10   8        8.54       10.52      5.18 o
   0  10   8       39.54       50.80     11.59 o
   1  10   8       41.72       53.69     11.12 o
   2  10   8       34.91       22.23      8.47 o
   3  10   8       78.71       85.85      9.18 o
   4  10   8       94.08       88.78      9.42 o
   5  10   8        0.73       12.58      6.37 o
   6  10   8       29.53       22.43      7.08 o
   7  10   8       27.71       22.85      5.17 o
   8  10   8       61.97       64.05     10.86 o
   9  10   8        1.73        7.28     14.06 o
  10  10   8       35.04       28.25     12.94 o
  11  10   8       59.78       70.18      9.97 o
  12  10   8        6.30       -5.34      8.35 o
  13  10   8        1.94        5.86      5.34 o
  -1  11   8        2.13       12.22      9.42 o
   0  11   8      169.13      143.38     17.09 o
   1  11   8       69.46       58.99     12.30 o
   2  11   8       92.09       80.95     11.67 o
   3  11   8      201.15      225.63     14.32 o
   4  11   8       43.06       50.60     10.96 o
   5  11   8      134.52      135.23     23.98 o
   6  11   8        6.78       15.23      9.10 o
   7  11   8      237.71      225.01     19.01 o
   8  11   8        4.78        1.56      3.26 o
   9  11   8      376.09      377.34     34.24 o
  10  11   8        4.18        3.62      4.51 o
  11  11   8       68.23       66.94     16.38 o
  12  11   8      102.36       86.29     13.61 o
  13  11   8        0.02        7.40      7.95 o
   0  12   8       17.80       20.34      7.20 o
   1  12   8       10.18        2.37      8.90 o
   2  12   8       37.54       25.48      7.91 o
   3  12   8      209.04      205.25     35.21 o
   4  12   8        0.10        6.45      5.14 o
   5  12   8        4.52       12.90     10.33 o
   6  12   8       39.81       43.68      8.03 o
   7  12   8       45.76       60.25      6.74 o
   8  12   8       80.39       65.60      5.78 o
   9  12   8       78.75       83.28     11.30 o
  10  12   8      134.43      147.74     35.11 o
  11  12   8      200.85      245.29     18.48 o
  12  12   8       46.21       65.32     13.73 o
   2  13   8      126.94      138.47     14.68 o
   3  13   8       13.68       20.18     10.41 o
   4  13   8      171.52      194.33     31.69 o
   5  13   8        0.79       29.00     10.80 o
   6  13   8       22.07       14.08      7.08 o
   7  13   8        5.20        6.23      5.19 o
   8  13   8       87.65       71.19      7.97 o
   9  13   8        2.78       -2.60      3.46 o
  10  13   8       34.96       34.30      8.17 o
  11  13   8        2.52       -2.85     11.16 o
  12  13   8       40.10       37.94      9.34 o
   5  14   8       50.39       45.93     11.71 o
   6  14   8       10.46       16.46     12.90 o
   7  14   8       53.06       77.90      8.17 o
   8  14   8        2.91        1.13      7.28 o
   9  14   8       52.74       59.18      8.77 o
  10  14   8        0.05        7.95     11.53 o
  -7 -11   9        6.23       12.30      9.77 o
  -6 -11   9        0.33        0.70     11.02 o
  -5 -11   9       23.09       22.86      8.45 o
  -4 -11   9        2.61        6.37      2.10 o
  -3 -11   9       79.93       66.18     11.13 o
  -2 -11   9        7.65       17.03      5.93 o
  -1 -11   9       87.87       75.97     10.44 o
   0 -11   9       30.44       19.79      8.57 o
  -8 -10   9        5.12       24.25      9.77 o
  -7 -10   9       18.70       19.27      5.34 o
  -6 -10   9        8.82        6.86      3.88 o
  -5 -10   9      191.05      130.66     34.14 o
  -4 -10   9       47.50       45.49      5.64 o
  -3 -10   9       32.26       28.01      4.48 o
  -2 -10   9        5.48        6.15      1.99 o
  -1 -10   9        2.59        4.70      5.07 o
   0 -10   9        1.04       10.14      4.54 o
   1 -10   9       68.05       48.74     13.53 o
   2 -10   9        3.32       15.08      5.92 o
  -9  -9   9        0.11        5.10      7.91 o
  -8  -9   9      270.01      283.82    136.57 o
  -7  -9   9        0.58        4.47      8.74 o
  -6  -9   9       14.57        9.18      5.10 o
  -5  -9   9       40.84       31.65      8.59 o
  -4  -9   9      221.17      208.00     29.12 o
  -3  -9   9      291.30      273.89     25.37 o
  -2  -9   9       65.99       55.32      5.31 o
  -1  -9   9      281.65      282.61     25.44 o
   0  -9   9        1.97        9.68      3.10 o
   1  -9   9       11.03        8.20      3.76 o
   2  -9   9        0.48        4.04      5.84 o
   3  -9   9        6.11       27.28     12.22 o
   4  -9   9        6.07       10.97      6.31 o
  -9  -8   9       27.73       40.35     10.01 o
  -8  -8   9        0.72        3.72      4.43 o
  -7  -8   9       43.78       59.66     13.73 o
  -6  -8   9       94.74       59.66     10.80 o
  -5  -8   9       19.21       34.74      8.11 o
  -4  -8   9        0.07        4.96      2.13 o
  -3  -8   9      182.49      162.93     13.97 o
  -2  -8   9       11.18        6.45      2.26 o
  -1  -8   9      155.52      124.35     11.88 o
   0  -8   9       93.16       84.60      7.80 o
   1  -8   9      343.91      347.40     15.51 o
   2  -8   9      148.47      137.14      9.63 o
   3  -8   9      158.72      201.55     16.70 o
   4  -8   9       54.77       47.91      8.77 o
   5  -8   9        1.20        2.45      7.71 o
 -10  -7   9       51.41       60.49     11.87 o
  -9  -7   9       11.55       29.63      8.15 o
  -8  -7   9       58.47       56.14     14.16 o
  -7  -7   9       24.76       -9.61      8.82 o
  -6  -7   9      343.64      348.67     19.23 o
  -5  -7   9      432.30      387.01     27.85 o
  -4  -7   9       59.55       78.77     10.53 o
  -3  -7   9        1.56        2.42      2.98 o
  -2  -7   9       20.36       28.86      8.35 o
  -1  -7   9      274.56      269.84     25.87 o
   0  -7   9      374.93      397.01     23.29 o
   1  -7   9      218.06      186.86     15.65 o
   2  -7   9      176.31      132.62     18.08 o
   3  -7   9        9.42        9.98      8.64 o
   4  -7   9      157.26      162.81     15.27 o
   5  -7   9       29.15       35.83     12.07 o
   6  -7   9        6.68        6.73      4.90 o
 -10  -6   9       95.97      101.95     14.95 o
  -9  -6   9       40.03       29.00      7.95 o
  -8  -6   9       20.01       12.98      7.75 o
  -7  -6   9       15.16       10.05      9.14 o
  -6  -6   9        4.26       13.17      8.31 o
  -5  -6   9       43.89        9.46      7.04 o
  -4  -6   9        8.86        7.91      9.53 o
  -3  -6   9        2.84        4.59      2.34 o
  -2  -6   9     1287.10     1440.47     49.77 o
  -1  -6   9      218.73      157.28     24.70 o
   1  -6   9      419.21      426.93     11.35 o
   2  -6   9      576.80      600.09     19.59 o
   3  -6   9       26.77       27.74      7.08 o
   4  -6   9      106.32      133.49     16.17 o
   5  -6   9      112.13       91.55      9.82 o
   6  -6   9       88.71       96.29     15.33 o
   7  -6   9       54.12       59.66     10.80 o
 -10  -5   9       10.77        6.17      5.54 o
  -9  -5   9       81.74       86.52     12.46 o
  -8  -5   9        2.26       -0.36      7.16 o
  -7  -5   9       54.66       46.76      9.89 o
  -6  -5   9      121.40      146.46     13.61 o
  -5  -5   9      360.33      353.54     16.42 o
  -4  -5   9      235.54      194.25     15.39 o
  -3  -5   9      162.54      130.99     20.57 o
  -2  -5   9        6.56       15.74      4.01 o
  -1  -5   9      264.27      288.01     13.67 o
   0  -5   9       22.96       40.89      8.45 o
   1  -5   9       24.63       25.21     10.46 o
   2  -5   9        5.64        9.08      4.32 o
   3  -5   9      189.98      175.97      9.05 o
   4  -5   9      257.77      259.58     39.66 o
   5  -5   9      225.72      239.04     15.15 o
   6  -5   9       90.04       93.14      8.59 o
   7  -5   9       19.78       24.61      9.50 o
   8  -5   9       24.61       27.26      7.91 o
 -10  -4   9       20.05       11.16      7.40 o
  -9  -4   9        0.77        8.74      7.95 o
  -8  -4   9       64.79       60.49     10.41 o
  -7  -4   9       28.76       42.06      9.14 o
  -6  -4   9       35.16       54.04     11.63 o
  -5  -4   9      108.26       97.36     10.96 o
  -4  -4   9      188.28      207.51     14.20 o
  -3  -4   9     1109.48     1083.95     28.33 o
  -2  -4   9      276.73      331.54     19.74 o
  -1  -4   9      893.79      879.98     21.07 o
   0  -4   9        0.26        6.71     14.84 o
   1  -4   9       50.91       63.36      8.79 o
   2  -4   9       65.09       75.51     10.23 o
   3  -4   9       10.30        9.68      8.09 o
   4  -4   9        0.01        0.36      5.12 o
   5  -4   9      109.64       93.55     11.75 o
   6  -4   9      421.11      399.76     68.72 o
   7  -4   9       48.69       48.41      8.33 o
   8  -4   9        0.67       13.17      8.47 o
   9  -4   9        0.61        1.86      4.59 o
 -10  -3   9      106.69      104.88     16.02 o
  -9  -3   9        4.44        5.86      6.61 o
  -8  -3   9       23.74       13.02      5.46 o
  -7  -3   9       13.49       14.52      6.84 o
  -6  -3   9     1179.63     1258.74     35.29 o
  -5  -3   9        3.30       -2.06      7.48 o
  -4  -3   9     1350.03     1381.14     31.57 o
  -3  -3   9       99.72       99.11     14.20 o
  -2  -3   9      533.52      638.18     17.74 o
  -1  -3   9       90.67       80.86     14.78 o
   0  -3   9       20.46        8.96      3.47 o
   1  -3   9      331.29      342.22     19.93 o
   2  -3   9      381.63      424.64     21.22 o
   3  -3   9       49.09       37.19      9.94 o
   4  -3   9      130.66       94.87     22.10 o
   5  -3   9       35.49       32.21      5.89 o
   6  -3   9       10.66        0.01      4.89 o
   7  -3   9       12.51       10.88      6.33 o
   8  -3   9      103.85       89.46     16.28 o
   9  -3   9      141.48      156.23     14.52 o
  10  -3   9       33.83       22.47      6.80 o
 -10  -2   9       68.45       76.40     15.51 o
  -9  -2   9       12.75        9.42      6.33 o
  -8  -2   9        6.62       -4.71      6.29 o
  -7  -2   9       70.57       64.92     12.90 o
  -6  -2   9       52.41       44.86     10.37 o
  -5  -2   9      141.86      150.85     11.71 o
  -4  -2   9       63.21       79.48     12.22 o
  -3  -2   9      105.09       96.18     14.20 o
  -2  -2   9      268.14      275.04     41.11 o
  -1  -2   9       96.19       85.48      8.54 o
   0  -2   9      173.53      144.99      6.47 o
   1  -2   9      242.96      246.78     14.83 o
   2  -2   9     1135.01     1130.66     20.15 o
   3  -2   9       12.51       15.80      4.40 o
   4  -2   9      211.77      197.93     13.89 o
   5  -2   9        2.39       12.48      5.25 o
   6  -2   9        0.03       -1.92      5.03 o
   7  -2   9       62.39       41.58     14.28 o
   8  -2   9        8.08       11.82      3.76 o
   9  -2   9      221.76      211.29      8.64 o
  10  -2   9       18.92        5.96      6.63 o
  11  -2   9      104.99      145.14     12.28 o
  -9  -1   9      337.48      402.83     46.09 o
  -8  -1   9        5.44        6.21      4.31 o
  -7  -1   9        1.85       11.55      6.25 o
  -6  -1   9      333.72      317.41     33.39 o
  -5  -1   9      239.72      200.86     12.26 o
  -4  -1   9        0.25        9.06      6.77 o
  -3  -1   9       48.80       54.87     15.59 o
  -2  -1   9        9.25        4.35      6.13 o
  -1  -1   9       30.67       22.47      9.34 o
   0  -1   9     2841.00     3045.39     43.68 o
   1  -1   9       58.58       50.80      5.02 o
   2  -1   9      232.30      217.85     13.74 o
   3  -1   9      138.78      178.77     16.98 o
   4  -1   9       87.67      116.43     11.73 o
   5  -1   9      394.21      319.24     37.90 o
   6  -1   9       21.33       41.09     20.49 o
   7  -1   9       82.20       62.92      7.11 o
   8  -1   9      150.73      168.06      8.40 o
   9  -1   9        9.13        6.32      4.73 o
  10  -1   9        0.90        4.52      3.47 o
  11  -1   9        9.59        6.52      2.93 o
  -9   0   9        0.69       -7.48      6.49 o
  -8   0   9      308.17      322.76     49.57 o
  -7   0   9       16.87       11.99      5.93 o
  -6   0   9      311.80      323.86     29.36 o
  -5   0   9        0.08        7.52      5.18 o
  -4   0   9      246.68      295.34     14.16 o
  -3   0   9      463.49      452.28     21.56 o
  -2   0   9       65.09       49.45     13.81 o
  -1   0   9     4694.56     4930.38     97.60 o
   0   0   9       93.22       99.40      7.64 o
   1   0   9     1935.03     2038.14     33.93 o
   2   0   9      171.88      164.00      7.85 o
   3   0   9      129.63      192.00     15.73 o
   4   0   9      137.91      151.57     13.76 o
   5   0   9      235.35      222.33     15.80 o
   6   0   9        3.09        7.02      3.02 o
   7   0   9       99.19      113.96     11.65 o
   8   0   9      251.58      235.98     28.40 o
   9   0   9      144.00      137.83     10.48 o
  10   0   9      324.95      343.34      8.73 o
  11   0   9        7.83       10.85      6.31 o
  12   0   9       17.66       24.29      9.10 o
  -9   1   9        2.21        1.23      7.44 o
  -8   1   9       35.39       61.16     10.56 o
  -7   1   9        0.12        6.88      6.65 o
  -6   1   9      126.57      160.55     17.37 o
  -5   1   9        2.25        4.95      3.88 o
  -4   1   9      491.77      502.49     44.19 o
  -3   1   9        2.86        8.27      4.75 o
  -2   1   9      540.81      581.62     27.38 o
  -1   1   9       96.91      102.47     11.04 o
   0   1   9       20.30       25.87      5.58 o
   1   1   9      428.69      514.47     13.79 o
   2   1   9      816.43      841.35     18.63 o
   3   1   9      864.77      987.96     23.08 o
   4   1   9      502.32      529.62      8.91 o
   5   1   9       37.30       38.53      3.43 o
   6   1   9       32.34       27.94      5.96 o
   7   1   9      531.32      522.94     10.76 o
   8   1   9        4.09       12.16      7.85 o
   9   1   9       23.93       25.38      4.25 o
  10   1   9      173.71      150.57     22.51 o
  11   1   9        6.64        4.43      3.84 o
  12   1   9      186.53      216.81     16.97 o
  -8   2   9       43.76       46.53     12.54 o
  -7   2   9      151.76      154.14     25.24 o
  -6   2   9        0.82        6.92      4.79 o
  -5   2   9      434.67      501.07     46.72 o
  -4   2   9        9.07       -3.09      7.00 o
  -3   2   9       41.23       47.24     10.01 o
  -2   2   9      479.01      487.93     48.15 o
  -1   2   9      238.96      234.37     28.96 o
   0   2   9      647.12      617.93     17.29 o
   1   2   9      328.13      278.05     15.31 o
   2   2   9      302.64      273.44     15.39 o
   3   2   9      393.98      290.11     11.90 o
   4   2   9        0.41        2.83      2.19 o
   5   2   9      160.46      147.86      5.20 o
   6   2   9      233.78      218.11     12.84 o
   8   2   9        0.17        1.07      0.53 o
   9   2   9      272.41      243.79     34.64 o
  10   2   9      114.30      107.48      4.25 o
  11   2   9        7.23       19.82      9.10 o
  12   2   9        0.03        7.20      4.79 o
  13   2   9        0.43        3.24      8.86 o
  -8   3   9       57.31       64.29     15.51 o
  -7   3   9        9.64        3.88      5.66 o
  -6   3   9       96.89      114.10     11.83 o
  -5   3   9      142.07      134.24     14.52 o
  -4   3   9       74.24       82.33     22.39 o
  -3   3   9       11.18       18.00      4.75 o
  -2   3   9        2.41       15.07      4.91 o
  -1   3   9        0.10        2.65      6.77 o
   0   3   9       69.11       90.68      8.98 o
   1   3   9      116.42      102.47     14.36 o
   2   3   9      759.11      837.51     21.05 o
   3   3   9       41.58       35.33      3.77 o
   4   3   9      121.56       92.52      4.70 o
   5   3   9      125.09      116.68      8.38 o
   6   3   9       53.70       65.63      7.14 o
   7   3   9        9.48       20.35      5.45 o
   8   3   9       27.83       40.29      8.76 o
   9   3   9      821.66      920.28     41.22 o
  10   3   9        0.19        0.59      5.22 o
  11   3   9       47.75       14.68      3.36 o
  12   3   9       33.09       38.85     10.13 o
  13   3   9        0.15       14.52      7.44 o
  -7   4   9        7.36       -0.63      7.56 o
  -6   4   9      362.33      404.57     55.55 o
  -5   4   9        4.41       17.84     10.72 o
  -4   4   9       14.10       45.34     13.69 o
  -3   4   9       16.40       17.05      4.19 o
  -2   4   9      641.27      616.71     21.13 o
  -1   4   9      285.66      308.96     31.69 o
   0   4   9      315.51      352.03     39.96 o
   1   4   9      981.85      910.07     22.59 o
   2   4   9       58.38       59.07      7.87 o
   3   4   9      177.06      161.93     12.03 o
   4   4   9      797.14      689.11     15.59 o
   5   4   9      290.27      259.79      8.62 o
   6   4   9      597.54      695.54     19.42 o
   7   4   9        0.92        2.75      6.25 o
   8   4   9       67.54       59.54      7.67 o
   9   4   9       22.11       12.57      4.67 o
  10   4   9       61.18       83.79     12.58 o
  11   4   9       12.60        6.33      5.38 o
  12   4   9        1.48        7.04      3.84 o
  13   4   9       23.63       16.77      7.48 o
  -6   5   9        1.66        5.34      5.82 o
  -5   5   9      137.51      128.42     21.40 o
  -4   5   9       20.90       13.53      9.02 o
  -3   5   9      217.03      207.78     31.81 o
  -2   5   9      203.68      188.68     24.13 o
  -1   5   9       40.77       23.74      7.64 o
   0   5   9       27.93        9.57      6.73 o
   1   5   9      234.46      269.03     64.41 o
   2   5   9        4.86        7.48      6.09 o
   3   5   9       16.26       24.53      4.47 o
   4   5   9        0.10        5.46      2.18 o
   5   5   9      623.58      627.93     11.17 o
   6   5   9        6.78        8.20      3.56 o
   7   5   9       43.93       35.61      7.83 o
   8   5   9      505.62      557.14     17.29 o
   9   5   9      157.87      146.50     12.13 o
  10   5   9     1153.48     1153.88     22.42 o
  11   5   9       45.01       49.89     10.01 o
  12   5   9      261.64      261.27     30.78 o
  13   5   9       26.14       28.68      5.50 o
  14   5   9      247.32      267.96     37.35 o
  -6   6   9       35.09       20.22      8.98 o
  -4   6   9       30.58       31.97      9.53 o
  -3   6   9       54.12       61.24     15.31 o
  -1   6   9      317.06      319.31     40.04 o
   0   6   9      125.47      125.02     19.07 o
   1   6   9      932.05      995.64     37.39 o
   2   6   9     1009.84     1268.35     41.62 o
   3   6   9      837.37      738.76     31.25 o
   4   6   9      114.24      104.09     14.60 o
   5   6   9      969.93      960.71     28.49 o
   6   6   9        1.28        1.11      1.23 o
   7   6   9        9.31       20.89      5.91 o
   8   6   9       34.96       48.37      6.55 o
   9   6   9      259.68      254.80     15.81 o
  10   6   9       47.92       50.40      6.57 o
  11   6   9      373.83      396.77     27.34 o
  12   6   9       12.15        3.87      3.98 o
  13   6   9       33.72       32.09      9.10 o
  14   6   9        3.20        9.06      5.78 o
  -5   7   9       14.94        8.59      7.68 o
  -4   7   9       39.51       46.92     10.41 o
  -3   7   9        3.72       11.20      4.87 o
  -2   7   9       22.59       27.65     11.47 o
  -1   7   9       41.52       51.43     10.01 o
   0   7   9      179.06      196.11     22.75 o
   1   7   9      736.43      739.99     36.12 o
   2   7   9      478.35      455.77     14.04 o
   3   7   9      189.66      209.01     90.56 o
   4   7   9       43.86       47.83     11.00 o
   5   7   9      100.60      128.86     13.37 o
   6   7   9      130.75      123.62     14.30 o
   7   7   9       66.79       43.00      9.02 o
   8   7   9       25.82       20.87      4.39 o
   9   7   9       44.80       45.02      9.30 o
  10   7   9       33.10       25.31      4.78 o
  11   7   9        3.88        2.19      6.51 o
  12   7   9      105.53      112.86     13.52 o
  14   7   9       54.57       34.74      8.90 o
  -4   8   9       17.63        0.44      7.08 o
  -3   8   9       21.98       41.82     12.19 o
  -2   8   9        3.55        9.61      7.32 o
  -1   8   9       19.67       33.47      9.26 o
   0   8   9        8.03       11.59      5.46 o
   1   8   9      272.81      247.27     17.76 o
   2   8   9      353.53      362.52     32.60 o
   3   8   9      169.33      180.01     21.36 o
   4   8   9      313.47      285.72     23.34 o
   5   8   9        9.89        4.15      4.87 o
   6   8   9       13.64       10.19      4.25 o
   7   8   9       94.40      110.03     10.64 o
   8   8   9      281.75      199.63     10.11 o
   9   8   9      152.53      162.49     13.17 o
  10   8   9       50.23       38.15      7.89 o
  11   8   9        0.04        5.58      6.05 o
  12   8   9       81.54       70.74     10.33 o
  13   8   9        2.24        6.18      4.15 o
  -3   9   9       53.31       66.31      9.93 o
  -2   9   9       33.64       39.68     12.03 o
  -1   9   9      198.16      185.71     26.19 o
   0   9   9      162.02      147.21     22.04 o
   1   9   9       44.56       51.31     12.22 o
   2   9   9      130.06      152.08     12.03 o
   3   9   9       80.00       77.15     17.80 o
   4   9   9     2272.77     2178.30    431.20 o
   5   9   9      989.03     1032.20     34.58 o
   6   9   9      106.84       91.59      7.28 o
   7   9   9      186.98      176.53      7.34 o
   8   9   9        0.00        3.95      3.90 o
   9   9   9      180.79      158.10      4.97 o
  10   9   9      254.26      293.83     15.71 o
  11   9   9        4.91        8.51      5.86 o
  12   9   9        0.20        4.83      5.02 o
  13   9   9       30.95       33.75      7.64 o
  14   9   9       76.26      112.71     20.85 o
  -2  10   9        1.73       27.26      6.65 o
  -1  10   9        0.07      -10.76      7.36 o
   0  10   9        1.06       -1.66      7.20 o
   1  10   9       14.57       15.79      7.83 o
   2  10   9       37.62       16.66      6.96 o
   3  10   9        4.70        5.66      6.09 o
   4  10   9       62.80       47.83     12.34 o
   5  10   9        0.09       11.04      6.77 o
   6  10   9      124.84      122.76      8.66 o
   7  10   9      498.91      576.97     52.30 o
   8  10   9      116.33       99.07     27.89 o
   9  10   9       16.05        4.57      2.26 o
  10  10   9       73.90       53.65     13.57 o
  11  10   9        6.64       -0.95      8.82 o
  12  10   9        2.92       29.55      9.50 o
  13  10   9       15.67       23.94      8.15 o
  -1  11   9       53.19       29.40     10.52 o
   0  11   9      216.36      216.09     35.33 o
   1  11   9       19.67        9.85      7.36 o
   2  11   9       65.32       61.24     12.46 o
   3  11   9       17.02       22.16     11.43 o
   4  11   9        3.88       16.10      6.69 o
   5  11   9        2.10        3.20      7.83 o
   6  11   9       23.99       28.52      8.15 o
   7  11   9       31.12       41.24     21.25 o
   8  11   9      279.81      269.57     24.73 o
   9  11   9       67.86       64.67     11.53 o
  10  11   9       16.03       27.30     10.41 o
  11  11   9       61.31       69.04     16.70 o
  12  11   9        8.74        1.62      3.56 o
  13  11   9        0.16      -14.78      9.85 o
   1  12   9       32.48       23.78      8.70 o
   2  12   9       11.82       26.71      8.90 o
   3  12   9      133.28      155.96     19.58 o
   4  12   9        6.53       13.29      6.21 o
   5  12   9       15.95        8.55      5.70 o
   6  12   9       85.01       68.64      8.82 o
   7  12   9        2.07        7.39      7.38 o
   8  12   9       35.48       29.27     15.84 o
   9  12   9        0.77        8.74      7.99 o
  10  12   9       19.51       15.15     10.60 o
  11  12   9        2.40        1.86      9.61 o
  12  12   9        1.62       16.62      6.49 o
   3  13   9       18.57       24.41     11.83 o
   4  13   9        1.47       15.98     11.04 o
   5  13   9       19.23        0.91      6.96 o
   6  13   9       68.63       94.63     10.25 o
   7  13   9       76.80       54.72     16.83 o
   8  13   9        0.08        4.95      2.53 o
   9  13   9      171.09      158.62      8.68 o
  10  13   9        6.19       19.46     10.25 o
  11  13   9        2.31       14.95     10.64 o
   6  14   9       34.70       30.15     11.12 o
   7  14   9       26.42       22.37     13.75 o
   8  14   9        2.30        3.81      2.99 o
   9  14   9       10.15       11.31      4.79 o
  -5 -11  10       40.18       53.25     10.25 o
  -4 -11  10       69.41       77.25     26.71 o
  -3 -11  10      123.71      107.36     16.15 o
  -2 -11  10       85.60       87.96     11.61 o
  -7 -10  10      287.10      293.68     45.70 o
  -6 -10  10       12.51       17.76      6.84 o
  -5 -10  10       53.92       37.82      9.73 o
  -4 -10  10        3.53        2.94      3.82 o
  -3 -10  10      265.43      248.71     27.02 o
  -2 -10  10        0.09        4.28      3.23 o
  -1 -10  10       23.49       25.15      5.24 o
   0 -10  10        0.07        6.16      8.07 o
   1 -10  10      113.31       94.40     11.74 o
  -8  -9  10       74.16       83.60     15.55 o
  -7  -9  10       25.37        9.53      9.34 o
  -6  -9  10       11.50       29.32      8.35 o
  -5  -9  10      127.76      182.82     30.74 o
  -4  -9  10       74.19       79.96     11.61 o
  -3  -9  10        3.53        4.70      1.75 o
  -2  -9  10        1.19        2.19      3.24 o
  -1  -9  10       47.36       41.38      6.87 o
   0  -9  10       12.24        9.56      3.78 o
   1  -9  10        1.54       -0.64     13.53 o
   2  -9  10        0.01        8.42      7.66 o
   3  -9  10        4.00        6.63      9.83 o
  -8  -8  10       52.25       32.88     10.44 o
  -7  -8  10      106.57      137.68     15.86 o
  -6  -8  10      172.70      172.77     20.14 o
  -5  -8  10      107.80      152.24     16.38 o
  -4  -8  10        5.28        3.61      3.90 o
  -3  -8  10       22.36       27.17      2.93 o
  -2  -8  10       24.57       12.20      3.79 o
  -1  -8  10      211.10      207.61     24.85 o
   0  -8  10       30.46       39.72      9.30 o
   1  -8  10      165.18      172.32     13.06 o
   2  -8  10      335.08      324.30     41.80 o
   3  -8  10        2.98       26.33     12.52 o
   4  -8  10       28.07       43.20     10.46 o
   5  -8  10        7.55       16.80      7.31 o
  -9  -7  10       12.83       24.45      9.30 o
  -8  -7  10       50.96       55.31      9.34 o
  -7  -7  10       21.62       49.10     12.58 o
  -6  -7  10       18.14       15.35      9.53 o
  -5  -7  10      232.92      321.33     30.90 o
  -3  -7  10      156.85      173.19     20.39 o
  -2  -7  10      103.77      104.71      9.45 o
  -1  -7  10      135.71      157.27     18.22 o
   0  -7  10       36.61       20.38      7.39 o
   1  -7  10       41.58       51.52      8.20 o
   2  -7  10      187.37      182.78     25.34 o
   3  -7  10        2.16        0.41      4.02 o
   4  -7  10        6.77       13.77      6.29 o
   5  -7  10       52.38       46.41     14.58 o
   6  -7  10       17.73        6.42      9.32 o
  -9  -6  10       48.92       31.53      9.10 o
  -8  -6  10      177.43      215.97     21.17 o
  -7  -6  10       30.66       19.62      8.66 o
  -6  -6  10      197.24      188.72     14.48 o
  -5  -6  10       13.75       13.06      7.16 o
  -4  -6  10      212.08      221.24     15.94 o
  -3  -6  10      305.06      359.91     22.31 o
  -2  -6  10       45.55       52.82      8.64 o
  -1  -6  10      291.86      255.62     14.30 o
   0  -6  10       64.44       66.00      9.12 o
   1  -6  10       88.38       88.71     11.12 o
   2  -6  10       57.15       83.93     23.32 o
   3  -6  10       41.66       56.38      9.41 o
   4  -6  10      197.16      200.72     11.28 o
   5  -6  10      102.55      109.65     13.75 o
   6  -6  10       68.09       56.88      9.30 o
   7  -6  10       46.94       30.71      6.42 o
  -9  -5  10      109.78      102.75     16.66 o
  -8  -5  10        1.96        1.23      6.80 o
  -7  -5  10        3.41       10.21      4.79 o
  -6  -5  10       13.01        8.31      7.75 o
  -5  -5  10        2.61        4.75      6.21 o
  -4  -5  10      824.78      895.75     28.76 o
  -3  -5  10      831.81      824.65     65.60 o
  -2  -5  10      108.13       98.22      7.72 o
  -1  -5  10      743.45      886.79     32.95 o
   0  -5  10       34.49       34.38      4.36 o
   1  -5  10       74.18       70.27      8.49 o
   2  -5  10       48.40       48.39      7.08 o
   3  -5  10       51.17       66.50      8.60 o
   4  -5  10      113.65      125.52      8.58 o
   5  -5  10      194.25      185.67     15.00 o
   6  -5  10       82.44       84.29     11.71 o
   7  -5  10       34.89       28.90      5.75 o
   8  -5  10       14.99       11.11      6.77 o
  -9  -4  10        0.71      -10.09      6.73 o
  -8  -4  10       78.47       82.45     13.37 o
  -7  -4  10        3.85       -7.91      7.00 o
  -6  -4  10        4.18       12.46      8.47 o
  -5  -4  10      710.38      723.84     46.05 o
  -4  -4  10       30.43       67.42     10.29 o
  -3  -4  10      156.43      123.16     11.63 o
  -2  -4  10        6.91        9.42      3.43 o
  -1  -4  10      105.50      119.95     12.61 o
   0  -4  10       45.91       51.68      6.02 o
   1  -4  10      750.13      811.30     30.48 o
   2  -4  10      518.04      463.81     30.52 o
   3  -4  10       41.79       22.55      5.18 o
   4  -4  10       10.60        7.80      8.25 o
   5  -4  10      122.09      116.95     18.63 o
   6  -4  10        4.54        7.99     15.92 o
   7  -4  10       30.46       31.13     14.62 o
   8  -4  10        3.52       -0.37      9.16 o
   9  -4  10      116.11      116.55     22.00 o
  -9  -3  10        0.46        2.18      5.66 o
  -8  -3  10        0.21       -1.82      6.09 o
  -7  -3  10      155.53      170.95     19.70 o
  -6  -3  10      434.46      433.29     44.43 o
  -5  -3  10      888.46      929.10     27.77 o
  -4  -3  10        0.08       -4.63      7.79 o
  -3  -3  10     2230.75     2200.18     72.20 o
  -2  -3  10      282.98      244.82     16.81 o
  -1  -3  10      149.77      139.42     26.40 o
   0  -3  10       30.03       23.12      5.48 o
   1  -3  10        0.79        2.82      6.25 o
   2  -3  10      221.01      187.62     22.03 o
   3  -3  10       31.88       51.63      7.51 o
   4  -3  10      119.69      135.63     15.77 o
   5  -3  10      718.69      742.90     97.27 o
   6  -3  10      552.04      549.22     19.33 o
   7  -3  10       57.18       45.22      5.52 o
   8  -3  10       23.94       22.93      6.68 o
   9  -3  10       42.39       18.15      5.13 o
  10  -3  10       92.54      106.86     13.40 o
  -9  -2  10       56.12       53.73     12.74 o
  -8  -2  10       94.95       57.25     14.95 o
  -7  -2  10        3.08       11.00      7.24 o
  -6  -2  10      529.97      531.65     28.84 o
  -5  -2  10       11.12        7.87      7.83 o
  -4  -2  10        3.40        6.65      6.09 o
  -3  -2  10      377.58      349.66     19.74 o
  -2  -2  10        0.38        6.65      6.80 o
  -1  -2  10       98.88       87.70     21.03 o
   0  -2  10      664.68      711.89     17.28 o
   1  -2  10       21.48       21.60      5.91 o
   2  -2  10       21.22       17.84      5.43 o
   3  -2  10       44.69       62.10      8.30 o
   4  -2  10        1.22        8.06      7.50 o
   5  -2  10       33.74       27.74     14.14 o
   6  -2  10       11.44       10.78      6.33 o
   7  -2  10       11.54       25.47      5.78 o
   8  -2  10       10.31        6.53      6.94 o
   9  -2  10        4.59        5.09      3.98 o
  10  -2  10       35.22       35.78      7.55 o
  -9  -1  10       41.74       48.62     12.11 o
  -8  -1  10      511.31      523.10     61.01 o
  -7  -1  10       38.87       53.53      8.31 o
  -6  -1  10      138.84      152.32     32.92 o
  -5  -1  10       83.20       84.74      9.97 o
  -4  -1  10      131.93       96.18     10.33 o
  -3  -1  10       45.76       58.87     10.17 o
  -2  -1  10      384.48      408.09     17.37 o
  -1  -1  10       31.88       41.03     11.87 o
   0  -1  10      265.18      261.65      6.84 o
   1  -1  10      563.20      591.84     15.01 o
   2  -1  10        3.50        8.83      6.55 o
   3  -1  10      556.35      581.38     15.07 o
   4  -1  10       11.48        6.91     12.62 o
   5  -1  10      499.07      507.90     16.83 o
   6  -1  10      327.74      326.26     10.35 o
   7  -1  10        3.96       -2.14      3.96 o
   8  -1  10        4.12       11.24      8.31 o
   9  -1  10       59.49       63.23      5.50 o
  10  -1  10       22.12       15.95      4.88 o
  11  -1  10       10.29        0.76      4.63 o
  -8   0  10       57.77       74.66     12.94 o
  -7   0  10       12.51       19.19      5.74 o
  -6   0  10        0.14       -6.53      6.41 o
  -5   0  10      122.94       98.23     12.11 o
  -4   0  10        1.61       -0.16      6.73 o
  -3   0  10      475.22      606.78     57.13 o
  -2   0  10       81.65       89.45      9.85 o
  -1   0  10     1012.33      992.68     31.37 o
   0   0  10        4.21       13.49      4.83 o
   1   0  10     1222.76     1376.37     23.30 o
   2   0  10      460.80      441.12     15.80 o
   3   0  10      328.81      321.00     15.83 o
   4   0  10      520.10      531.57     15.54 o
   5   0  10        0.13        2.64      8.29 o
   6   0  10       29.43       43.20      9.53 o
   7   0  10        0.53        7.12      4.78 o
   8   0  10      200.70      212.56     35.90 o
   9   0  10      149.48      136.51     27.60 o
  10   0  10        5.64        5.64      2.62 o
  11   0  10       18.03       44.31     11.75 o
  12   0  10       23.71       41.54     10.52 o
  -8   1  10      168.57      178.27     33.39 o
  -7   1  10       65.97       98.95     11.32 o
  -6   1  10       41.76       30.03      7.00 o
  -5   1  10       13.42       12.58      3.96 o
  -4   1  10       43.86       27.06      6.21 o
  -3   1  10      578.47      553.72     44.39 o
  -2   1  10      178.17      173.13     18.16 o
  -1   1  10     1641.29     1698.76     51.55 o
   0   1  10       58.55       78.77      7.00 o
   1   1  10     1157.45     1162.55     31.12 o
   2   1  10      499.66      515.06     19.50 o
   3   1  10      659.39      695.16     18.98 o
   4   1  10     1188.04     1294.28     21.66 o
   5   1  10      343.30      339.23     12.76 o
   6   1  10      157.04      147.26     20.77 o
   7   1  10      808.25      825.77     17.61 o
   8   1  10       16.73        8.42      8.47 o
   9   1  10       45.45       30.50      6.49 o
  10   1  10      161.15       93.72     16.28 o
  11   1  10        0.54       15.63      5.34 o
  12   1  10       49.00       59.38     14.40 o
  -8   2  10        1.06       10.09      5.82 o
  -7   2  10       88.87       79.45      9.75 o
  -6   2  10        4.44       -3.20      5.74 o
  -5   2  10        1.60       18.67      6.57 o
  -4   2  10       43.76       48.78     10.68 o
  -3   2  10      331.28      341.23     35.57 o
  -2   2  10      312.50      302.30     36.99 o
  -1   2  10       62.01       78.41     13.29 o
   0   2  10        0.83        4.00      4.15 o
   1   2  10        0.40        5.38      2.69 o
   2   2  10      156.29      168.96      9.85 o
   3   2  10      109.40       95.20     11.09 o
   4   2  10      388.53      389.24     23.77 o
   5   2  10      484.60      458.61     10.45 o
   6   2  10     2900.51     2846.13    198.94 o
   7   2  10      924.68      877.27     12.46 o
   8   2  10     3390.01     3615.50   1482.43 o
   9   2  10       37.27       12.34      5.70 o
  10   2  10       95.54      121.77     22.39 o
  11   2  10        0.29        2.69      3.36 o
  12   2  10        0.13       16.77      6.17 o
  13   2  10        0.14       11.39      7.79 o
  -7   3  10       31.30       23.30     10.56 o
  -6   3  10        0.28       12.94      6.21 o
  -5   3  10      218.84      217.61     21.93 o
  -4   3  10       97.14      101.68     14.52 o
  -3   3  10       79.74       77.46     18.32 o
  -2   3  10      203.52      249.21     27.10 o
  -1   3  10      627.37      655.88     59.34 o
   0   3  10      385.94      419.64     37.55 o
   1   3  10     1882.60     1848.34     50.56 o
   2   3  10       37.15       51.31      6.69 o
   3   3  10      758.60      690.15     13.69 o
   4   3  10     1683.13     1713.23     31.32 o
   5   3  10      585.61      585.21     16.21 o
   6   3  10     1297.97     1313.81     71.06 o
   7   3  10     2326.55     2520.13    108.48 o
   8   3  10      759.62      792.95     19.77 o
   9   3  10      995.82     1120.94     31.10 o
  10   3  10      110.57      145.75     23.70 o
  11   3  10       32.16       25.12      8.94 o
  12   3  10        6.61       -0.12      4.15 o
  13   3  10       17.14       27.26     11.20 o
  -7   4  10       53.02       33.91     11.63 o
  -6   4  10      142.41      166.52     17.68 o
  -5   4  10       90.81       87.55     12.15 o
  -4   4  10       65.05       45.70      9.26 o
  -3   4  10      132.60      129.01     14.08 o
  -2   4  10        0.27        1.38      4.04 o
  -1   4  10      221.17      258.11     25.12 o
   0   4  10      881.12      883.01     26.67 o
   1   4  10     1499.67     1519.58     46.01 o
   2   4  10      605.33      556.97     29.12 o
   3   4  10        3.87        9.22      2.97 o
   4   4  10       80.38       85.96      7.53 o
   5   4  10      595.57      567.07     16.68 o
   6   4  10       76.21       84.61      6.77 o
   7   4  10      152.64      231.34     28.54 o
   8   4  10      120.46      148.30     13.51 o
   9   4  10      218.21      235.35     12.77 o
  10   4  10        2.00       14.68      5.89 o
  11   4  10        9.44        6.13      6.25 o
  12   4  10       10.07       15.71      6.45 o
  13   4  10       54.33       70.38     14.88 o
  -6   5  10       16.13        7.91      8.74 o
  -5   5  10      162.55      170.71     14.44 o
  -4   5  10       15.20       10.84      7.60 o
  -3   5  10       40.45       69.08     15.43 o
  -2   5  10       10.65        5.10      6.96 o
  -1   5  10       78.50       63.10      9.06 o
   0   5  10       17.85       23.70      8.19 o
   1   5  10      312.55      324.34     19.11 o
   2   5  10      638.03      578.13     19.07 o
   3   5  10      371.81      391.67     18.36 o
   4   5  10      968.57     1042.29     29.24 o
   5   5  10      115.61      140.00     10.80 o
   6   5  10       88.74       96.14      8.05 o
   7   5  10      135.23      166.45     14.61 o
   8   5  10        4.28        2.72     11.79 o
   9   5  10      138.49      128.46     15.97 o
  10   5  10      153.27      149.69     16.83 o
  11   5  10        5.45       14.72      3.37 o
  12   5  10      109.54      114.69     15.75 o
  13   5  10      252.30      284.26     17.88 o
  -5   6  10       76.09       99.70     21.68 o
  -4   6  10       31.61       25.95      8.35 o
  -3   6  10        4.55       10.76      6.17 o
  -2   6  10        3.05       11.71      7.36 o
  -1   6  10        2.11        5.62      5.42 o
   0   6  10      104.87       96.49     12.03 o
   1   6  10      470.59      463.12     15.71 o
   2   6  10      344.99      307.88     12.78 o
   3   6  10     1120.82     1159.12     22.39 o
   4   6  10      242.67      209.84     14.44 o
   5   6  10     1286.57     1223.45     21.01 o
   6   6  10       77.32       75.58     10.93 o
   7   6  10      187.80      208.52     16.45 o
   8   6  10       30.32       34.69      4.57 o
   9   6  10      145.58      130.69     22.08 o
  10   6  10       11.19        6.22      2.52 o
  11   6  10      105.23      123.45     14.80 o
  12   6  10      120.27      118.61     11.62 o
  13   6  10        8.60        9.06      4.87 o
  14   6  10       71.97       81.10     13.41 o
  -4   7  10        5.11       13.21      6.45 o
  -3   7  10       34.70       39.17     10.60 o
  -2   7  10       24.15       36.56      8.07 o
  -1   7  10      316.47      380.24     35.61 o
   0   7  10       42.51       51.08      9.65 o
   1   7  10        3.88       -5.10      5.97 o
   2   7  10     2173.45     2202.83     70.22 o
   3   7  10      707.07      639.46     18.67 o
   4   7  10      182.58      171.07     26.11 o
   5   7  10       50.31       48.94      7.20 o
   6   7  10        5.13        3.66      8.68 o
   7   7  10        0.10        0.58      2.89 o
   8   7  10       72.17       39.72      4.84 o
   9   7  10       93.26       85.30     10.42 o
  10   7  10      124.35      135.58     15.75 o
  11   7  10      115.76      104.42     15.65 o
  12   7  10       27.36       29.37      4.89 o
  13   7  10        9.64       11.24      4.21 o
  14   7  10       56.43       44.07      6.05 o
  -3   8  10        4.38        2.85      5.14 o
  -2   8  10       46.49       44.11     10.52 o
  -1   8  10        0.39        8.66      8.15 o
   0   8  10        9.91       22.23      6.17 o
   1   8  10       15.75       12.38      6.92 o
   2   8  10      233.01      242.76     15.03 o
   3   8  10       74.06       62.75      6.49 o
   4   8  10       27.87       30.34      5.26 o
   5   8  10        7.26        3.32      3.44 o
   6   8  10       29.35       23.09      4.38 o
   7   8  10       29.36       26.03     13.02 o
   8   8  10      114.04      168.85     14.60 o
   9   8  10      541.04      596.65     28.52 o
  10   8  10       44.31       53.56      6.87 o
  11   8  10      361.27      340.39     24.87 o
  12   8  10       11.17        9.23      2.78 o
  13   8  10        7.71       15.33      3.62 o
  14   8  10        8.06       13.10      3.17 o
  -2   9  10       77.20       54.83     11.08 o
  -1   9  10      137.83      131.86     19.90 o
   0   9  10       81.11       94.48     13.29 o
   1   9  10        0.03        8.78      7.52 o
   2   9  10        0.78       14.08      6.69 o
   3   9  10      563.08      502.05     43.00 o
   4   9  10      266.30      263.65     53.53 o
   5   9  10        0.48       -0.36      4.27 o
   6   9  10      393.38      318.64     23.94 o
   7   9  10      122.98       89.16      5.64 o
   8   9  10        3.60        5.87      4.69 o
   9   9  10       97.85       73.67     18.24 o
  10   9  10        0.03        2.29      7.99 o
  11   9  10       55.06       60.73     11.35 o
  12   9  10       18.56       25.91      9.69 o
  13   9  10        6.33        1.80      1.94 o
  -1  10  10        1.00        3.36      7.75 o
   0  10  10       50.78       47.12     10.72 o
   1  10  10       19.11       16.77      7.60 o
   2  10  10       26.69       11.99      7.36 o
   3  10  10       14.09       17.45      6.01 o
   4  10  10      190.40      173.40     11.16 o
   5  10  10       42.87       52.42     12.26 o
   6  10  10       29.44       14.76      6.80 o
   7  10  10      171.40      182.64     21.07 o
   8  10  10      482.14      460.47     30.13 o
   9  10  10       84.39       81.82     14.64 o
  10  10  10       67.24       75.96     12.46 o
  11  10  10        0.46       17.49      6.96 o
  12  10  10       21.15       14.64      7.64 o
  13  10  10        3.47        0.00      8.27 o
   0  11  10        4.00       28.96      7.75 o
   1  11  10      119.55      149.07     14.48 o
   2  11  10      142.46      167.15     17.96 o
   3  11  10        7.72       -6.49      7.16 o
   4  11  10        4.35        8.15      7.64 o
   5  11  10      184.30      196.15     14.95 o
   6  11  10      607.13      549.21     30.31 o
   7  11  10        5.15       -0.61      6.21 o
   8  11  10       15.15       16.87      6.13 o
   9  11  10      146.38      185.79     14.36 o
  10  11  10       13.71       24.01     12.30 o
  11  11  10        6.39        0.55      7.71 o
  12  11  10       46.34       46.17     11.63 o
  13  11  10       54.15       61.24     13.10 o
   1  12  10       24.82       41.19     13.41 o
   2  12  10      100.87      102.82     12.26 o
   3  12  10       17.66       46.33     14.76 o
   4  12  10       92.36       90.52     11.71 o
   5  12  10        1.51       12.74      6.37 o
   6  12  10       85.00       87.95     10.92 o
   7  12  10        2.97        0.83      4.27 o
   8  12  10       11.59       13.13      6.21 o
   9  12  10       19.92       21.61      4.93 o
  10  12  10       17.77       13.45      9.73 o
  11  12  10       35.94       27.58     13.85 o
  12  12  10       52.00       56.97     15.71 o
   4  13  10       63.77       53.81     11.99 o
   5  13  10        1.60       11.51      7.28 o
   6  13  10       62.74       55.35      9.50 o
   7  13  10        4.46        0.25      5.02 o
   8  13  10        0.11        3.19      5.48 o
   9  13  10       19.62       21.32      6.53 o
  10  13  10       66.87       91.47     13.93 o
  11  13  10        0.18        6.17      9.42 o
   7  14  10        3.53       10.93      3.67 o
   8  14  10        1.83        8.08      5.60 o
  -5 -10  11       34.02       42.13     10.48 o
  -4 -10  11       50.67       55.08      8.61 o
  -3 -10  11        9.94        6.70      6.05 o
  -2 -10  11        4.71       10.71      5.64 o
  -1 -10  11       15.74       17.62      8.05 o
   0 -10  11        0.95        5.12      7.66 o
  -7  -9  11       17.16        9.50      9.50 o
  -6  -9  11       44.78       52.78     15.55 o
  -5  -9  11        2.43        3.88      6.77 o
  -4  -9  11        0.14        0.79      2.49 o
  -3  -9  11        9.45       11.54      3.98 o
  -2  -9  11       14.47       15.36      4.71 o
  -1  -9  11      117.84      142.60     28.23 o
   0  -9  11       68.53       56.83      7.19 o
   1  -9  11        0.21       13.53      6.29 o
   2  -9  11       46.26       49.54      9.71 o
  -7  -8  11       22.38       31.93      9.18 o
  -6  -8  11       36.47       35.01     11.08 o
  -5  -8  11       35.31       18.24     10.72 o
  -4  -8  11       15.67       10.68      5.22 o
  -3  -8  11       50.33       49.20      6.04 o
  -2  -8  11      576.98      663.89     73.02 o
  -1  -8  11       14.62        7.31      3.07 o
   0  -8  11       60.23       73.31     11.46 o
   1  -8  11      201.52      208.98     15.76 o
   2  -8  11      189.56      216.96     14.18 o
   3  -8  11       31.94       20.32      6.38 o
   4  -8  11       78.70       82.25      9.66 o
  -8  -7  11        1.01        3.48      5.18 o
  -7  -7  11        7.91       12.19      7.20 o
  -6  -7  11       96.60       67.81     15.63 o
  -5  -7  11        6.42       13.13      7.12 o
  -4  -7  11       81.44       78.65     12.03 o
  -3  -7  11      216.39      222.57     27.79 o
  -2  -7  11       49.92       62.76      8.71 o
  -1  -7  11       45.82       46.45     10.11 o
   0  -7  11      171.52      167.24     19.59 o
   1  -7  11       20.39       29.02      3.76 o
   2  -7  11       25.49       27.41      5.77 o
   3  -7  11       45.85       43.77      7.48 o
   4  -7  11       35.76       42.11      7.39 o
   5  -7  11        0.57        4.87     12.28 o
   6  -7  11       37.05       25.28      6.04 o
  -8  -6  11       40.67       44.86     16.77 o
  -7  -6  11      111.17      125.53     18.59 o
  -6  -6  11       12.24        6.25      7.75 o
  -5  -6  11       37.27       41.19     12.54 o
  -4  -6  11       37.68       37.58     13.06 o
  -3  -6  11       82.18       65.99     11.04 o
  -2  -6  11       10.05       24.22      8.13 o
  -1  -6  11       48.97       58.09     10.97 o
   0  -6  11      382.44      426.34     24.97 o
   1  -6  11       33.52       34.34      6.32 o
   2  -6  11       21.39       21.64      5.20 o
   3  -6  11        9.71       15.59      5.44 o
   4  -6  11      375.35      390.19     16.48 o
   5  -6  11        1.44        6.45      6.90 o
   6  -6  11       10.29       12.84      4.27 o
   7  -6  11        1.65       12.58      6.05 o
  -8  -5  11      211.22      216.84     17.45 o
  -7  -5  11       47.03       51.79     12.46 o
  -6  -5  11       44.66       36.75     10.44 o
  -5  -5  11       13.62        7.71     11.91 o
  -4  -5  11        0.04       -5.62      7.79 o
  -3  -5  11       34.18       33.35     10.84 o
  -2  -5  11      287.41      275.65     35.73 o
  -1  -5  11      503.25      549.91     20.21 o
   0  -5  11      213.99      230.97     12.54 o
   1  -5  11      360.75      362.88     21.84 o
   2  -5  11      196.16      235.93     25.03 o
   3  -5  11        7.76       15.62      8.90 o
   4  -5  11        7.08       10.71      6.49 o
   5  -5  11        4.49        4.30      2.56 o
   6  -5  11        0.96       -9.62     10.84 o
   7  -5  11       92.10       90.34     10.13 o
   8  -5  11        0.23       13.04      4.59 o
  -9  -4  11        0.08       -2.26      7.00 o
  -8  -4  11      103.44       98.99     17.41 o
  -7  -4  11      261.49      285.05     22.87 o
  -6  -4  11       16.82       21.21      6.13 o
  -5  -4  11      111.69       72.12     13.81 o
  -4  -4  11      529.62      494.77     24.85 o
  -3  -4  11        5.12       19.46      8.86 o
  -2  -4  11       42.01       43.97     10.21 o
  -1  -4  11      177.60      153.88     20.34 o
   0  -4  11      201.36      233.87     17.65 o
   1  -4  11      372.58      413.36     17.18 o
   2  -4  11       56.16       61.05      6.90 o
   3  -4  11        0.34       -6.28      6.05 o
   4  -4  11      442.62      461.61     33.19 o
   5  -4  11        9.87       19.91     13.25 o
   6  -4  11       62.53       50.74      6.52 o
   7  -4  11       53.10       65.02      9.59 o
   8  -4  11       65.91       71.18     20.39 o
   9  -4  11      161.33      201.81     47.71 o
  -8  -3  11        9.98       15.03      9.34 o
  -7  -3  11        4.71        3.20      7.20 o
  -6  -3  11       32.44       35.96      8.19 o
  -5  -3  11       50.15       28.60      9.89 o
  -4  -3  11      318.54      303.09     37.98 o
  -3  -3  11      119.58       92.70      9.81 o
  -2  -3  11      278.62      242.96     14.60 o
  -1  -3  11       32.11       23.64      6.67 o
   0  -3  11      151.92      136.81     13.54 o
   1  -3  11        4.44       19.52      4.78 o
   2  -3  11        9.40        6.32      4.23 o
   3  -3  11      127.98      137.81     12.74 o
   4  -3  11        8.50       10.47      4.33 o
   5  -3  11      232.75      243.34     12.58 o
   6  -3  11      510.11      514.25     21.28 o
   7  -3  11       74.87       62.07     15.96 o
   8  -3  11       12.10        3.10      7.28 o
   9  -3  11       13.80       20.14      8.59 o
  -8  -2  11       70.20       71.89     13.49 o
  -7  -2  11      101.62      108.72     17.45 o
  -6  -2  11       35.53       33.00     12.38 o
  -5  -2  11      132.36      125.97     17.25 o
  -4  -2  11        4.98        0.44      7.24 o
  -3  -2  11      422.67      411.34     18.95 o
  -2  -2  11      175.05      144.84     11.63 o
  -1  -2  11      539.52      552.65     23.28 o
   0  -2  11      305.52      336.30     16.22 o
   1  -2  11      200.47      181.67     31.36 o
   2  -2  11        2.36        9.67      4.04 o
   3  -2  11      643.25      673.72     21.80 o
   4  -2  11      460.33      472.04     19.73 o
   5  -2  11       86.70      101.15      9.99 o
   6  -2  11       13.51        5.71      6.07 o
   7  -2  11       19.17       30.36     11.63 o
   8  -2  11       41.12       55.13      7.97 o
   9  -2  11        2.91        4.29      6.01 o
  10  -2  11       96.35       82.29     23.26 o
  -8  -1  11        0.57       -1.58      6.61 o
  -7  -1  11        0.09       13.41      5.82 o
  -6  -1  11       19.10        1.62      7.64 o
  -5  -1  11      107.22      115.56     13.93 o
  -4  -1  11       54.87       54.87     10.48 o
  -3  -1  11       32.61       49.37      8.62 o
  -2  -1  11       90.62       59.42     11.32 o
  -1  -1  11        0.31       12.86      8.78 o
   0  -1  11       46.92       19.84     19.03 o
   1  -1  11      271.73      280.69     28.51 o
   2  -1  11      174.17      177.68     15.41 o
   3  -1  11       58.65       73.71      8.31 o
   4  -1  11       11.38       18.18      5.36 o
   5  -1  11       18.98       13.01      5.52 o
   6  -1  11      896.94      919.03     22.66 o
   7  -1  11      136.33      114.64      6.56 o
   8  -1  11        3.45       -0.34      2.91 o
   9  -1  11       17.26        4.42      6.80 o
  10  -1  11        3.53       11.21      5.88 o
  11  -1  11       48.66       37.86     10.09 o
  -8   0  11      120.76      146.98     24.85 o
  -7   0  11      133.18      133.56     20.49 o
  -6   0  11        5.91        6.84      3.76 o
  -5   0  11      302.32      335.97     38.73 o
  -4   0  11       13.09       12.54      6.53 o
  -3   0  11       88.89       71.06     31.65 o
  -2   0  11      464.47      437.17     38.30 o
  -1   0  11       64.55       50.36     10.05 o
   0   0  11       31.68       30.19      8.90 o
   1   0  11      267.38      294.33     35.13 o
   2   0  11       58.31       61.29      6.50 o
   3   0  11       95.54      100.08      9.01 o
   4   0  11      990.79      849.40     50.48 o
   5   0  11     2146.09     2185.10     33.71 o
   6   0  11      338.27      314.09     40.87 o
   7   0  11      300.88      312.51     29.75 o
   8   0  11      293.91      323.19     23.68 o
   9   0  11       19.23       18.95      7.64 o
  10   0  11        0.76        6.04      2.64 o
  11   0  11        1.07       22.12     11.04 o
  -7   1  11      184.66      220.48     31.33 o
  -6   1  11       24.27       10.56      5.02 o
  -5   1  11       53.60       62.27     11.32 o
  -4   1  11        3.21      -10.15      6.77 o
  -3   1  11      825.71      777.93     30.70 o
  -2   1  11      234.91      259.61    107.37 o
  -1   1  11       63.93       95.94     14.08 o
   0   1  11       89.83       94.20     11.08 o
   1   1  11       10.12        8.39      3.28 o
   2   1  11      222.90      223.77     15.60 o
   3   1  11       50.66       57.30      3.09 o
   4   1  11        4.63        1.77      1.35 o
   5   1  11      158.72      162.96     14.63 o
   6   1  11        5.76        0.95      3.60 o
   7   1  11     1437.41     1380.47     31.43 o
   8   1  11      163.11      162.04     30.82 o
  10   1  11       60.03       55.27     11.28 o
  11   1  11      176.88      189.78     28.17 o
  12   1  11       84.17       91.98     12.90 o
  -7   2  11       92.50      111.81     17.80 o
  -6   2  11        0.16       -4.35      6.73 o
  -5   2  11       19.91        9.34      6.65 o
  -4   2  11      194.94      246.87     23.07 o
  -3   2  11        4.73        2.33      3.40 o
  -2   2  11       55.07       51.71      5.38 o
  -1   2  11      650.60      607.69     28.17 o
   0   2  11        0.06        6.65      3.92 o
   1   2  11        1.17        3.76      4.79 o
   2   2  11       77.21       66.52      6.96 o
   3   2  11       14.45       15.29      5.91 o
   4   2  11       27.32       22.87      3.88 o
   5   2  11      268.83      248.16     20.06 o
   6   2  11      246.43      251.49     17.32 o
   7   2  11        4.14        1.68      0.75 o
   8   2  11      652.17      722.14     54.12 o
   9   2  11        5.98        7.99      7.60 o
  10   2  11       49.92      107.81     17.33 o
  11   2  11       48.17       41.19      8.55 o
  12   2  11       64.88       89.89     15.71 o
  -7   3  11       17.06       20.89      6.92 o
  -6   3  11       15.56       18.16      8.43 o
  -5   3  11      119.62      151.84     16.62 o
  -4   3  11      222.21      209.64     22.75 o
  -3   3  11      135.06      186.30     17.76 o
  -2   3  11       18.66       23.90      4.87 o
  -1   3  11       31.07       30.38      6.57 o
   0   3  11       81.68      105.79     15.59 o
   1   3  11      208.88      225.43     21.25 o
   2   3  11      430.67      489.43     23.18 o
   3   3  11      158.57      208.80     16.16 o
   4   3  11       13.97       14.23      3.23 o
   5   3  11        8.35        5.02      1.51 o
   7   3  11      105.12      108.61     10.17 o
   8   3  11      125.07      114.53     15.84 o
   9   3  11        2.96       -2.22      5.89 o
  10   3  11        0.38       16.42      7.79 o
  11   3  11       51.78       87.99     13.02 o
  12   3  11       73.97       94.36     12.22 o
  13   3  11       46.06       49.73     12.90 o
  -6   4  11       35.10       37.55     12.86 o
  -5   4  11       81.93       86.17     11.79 o
  -4   4  11      297.47      265.43     31.73 o
  -3   4  11      574.49      554.04     41.03 o
  -2   4  11       93.94      116.79     14.64 o
  -1   4  11        0.28        7.56      5.86 o
   0   4  11      743.32      852.07     54.83 o
   1   4  11      139.58      128.07     23.30 o
   2   4  11      161.93      180.21     17.21 o
   3   4  11      567.18      611.92     34.89 o
   4   4  11       11.01        1.80      6.23 o
   5   4  11       83.26       76.37      7.48 o
   6   4  11       25.02       22.89      5.54 o
   7   4  11      301.85      341.40     15.07 o
   8   4  11      373.10      420.56     19.69 o
   9   4  11      185.79      217.71     19.57 o
  10   4  11       49.86       47.32     17.13 o
  11   4  11       97.84      118.41     15.11 o
  12   4  11       19.93       29.51      7.12 o
  13   4  11       57.35       50.64     11.59 o
  -5   5  11       29.53       61.80     10.68 o
  -4   5  11       77.39      133.17     20.26 o
  -3   5  11       37.12       22.95      7.44 o
  -2   5  11       71.71       70.38     15.83 o
  -1   5  11       32.68       35.37      7.79 o
   0   5  11       31.05       17.96      4.39 o
   1   5  11     1391.09     1393.41     26.86 o
   2   5  11      415.40      470.76     29.04 o
   3   5  11      105.67      128.07     13.41 o
   4   5  11       54.33       50.01      6.09 o
   5   5  11      779.07      802.56     12.36 o
   6   5  11      185.29      178.00     17.86 o
   7   5  11       91.80       94.91     16.85 o
   8   5  11       31.35       41.33      5.17 o
   9   5  11       47.04       46.58      6.25 o
  10   5  11       34.36       39.99      7.55 o
  11   5  11       13.42       12.52      4.34 o
  12   5  11       15.45       10.64      6.13 o
  13   5  11        1.52        2.49      4.43 o
  -5   6  11        4.95       11.95      9.26 o
  -4   6  11      168.96      172.77     25.48 o
  -3   6  11       32.77       36.79      9.46 o
  -2   6  11      134.05      141.56     22.04 o
  -1   6  11       67.00       99.42     10.60 o
   0   6  11      585.77      615.01     21.17 o
   1   6  11     1248.76     1256.20     42.85 o
   2   6  11      392.83      425.34     25.87 o
   3   6  11      918.86      849.66     20.45 o
   4   6  11      271.63      251.38     16.06 o
   5   6  11       42.08       50.17      8.94 o
   6   6  11      650.14      588.61     16.28 o
   7   6  11        1.56        3.33      2.96 o
   8   6  11      190.64      187.64     11.85 o
   9   6  11        5.61        8.06      3.58 o
  10   6  11      143.98      172.10     25.86 o
  11   6  11        0.01        2.59      4.61 o
  12   6  11        6.76       17.35      7.58 o
  13   6  11       77.88       68.88     14.40 o
  -4   7  11        8.23       15.55      9.69 o
  -3   7  11       29.95       38.65      8.11 o
  -2   7  11       96.13      136.49     15.86 o
  -1   7  11       84.58       88.74     16.34 o
   0   7  11      291.76      291.74     17.57 o
   1   7  11      118.40      139.26     15.59 o
   2   7  11     2209.34     2484.04    491.69 o
   3   7  11      175.62      150.34     17.72 o
   4   7  11       53.33       45.70      5.06 o
   5   7  11       33.09       36.83      4.79 o
   6   7  11       19.24       21.90      5.14 o
   7   7  11       26.74        6.66      2.03 o
   8   7  11       47.33       38.45      6.23 o
   9   7  11       82.13       93.46      9.34 o
  10   7  11       15.79        9.63      6.03 o
  11   7  11       90.66       95.67     11.99 o
  12   7  11        7.25        7.28      2.68 o
  13   7  11        6.96        8.00      9.08 o
  -3   8  11       78.17       74.54     15.71 o
  -2   8  11      331.61      290.67     41.70 o
  -1   8  11      103.57      104.49     12.46 o
   0   8  11       86.56       74.34     15.07 o
   1   8  11       29.08       15.67      6.13 o
   2   8  11        0.02        1.15      5.18 o
   3   8  11      264.65      278.37     37.19 o
   4   8  11        2.97        6.01      3.68 o
   5   8  11       39.56       65.24      9.50 o
   6   8  11       20.61       10.60      5.93 o
   7   8  11       33.26       29.69      8.07 o
   8   8  11       26.57       25.56     10.48 o
   9   8  11       29.81       24.29     10.88 o
  10   8  11       63.85       57.68     11.02 o
  11   8  11       44.93       46.90      6.12 o
  12   8  11      222.60      217.40     19.14 o
  13   8  11        5.08        1.57      3.42 o
  -2   9  11      216.83      198.69     15.55 o
  -1   9  11       10.62       10.17      7.32 o
   0   9  11      159.06      174.83     18.75 o
   1   9  11       34.87       50.80      7.28 o
   2   9  11       55.01       49.18     11.08 o
   3   9  11      582.82      627.19     48.50 o
   4   9  11        2.39       -1.31      4.63 o
   5   9  11      126.65       96.69     15.07 o
   6   9  11       50.91       44.03     10.96 o
   7   9  11      177.93      162.57     25.91 o
   8   9  11       11.19        6.71      4.25 o
   9   9  11      480.54      487.18     19.98 o
  10   9  11        0.02        9.14     10.72 o
  11   9  11        5.06        6.61     10.05 o
  12   9  11       33.75       38.69      7.64 o
  13   9  11        2.21        2.60      1.94 o
  -1  10  11       29.10       28.33      7.95 o
   0  10  11        9.75       25.08      5.14 o
   1  10  11      155.82      162.84     16.74 o
   2  10  11       95.38      111.81     11.79 o
   3  10  11        1.57        2.97      3.40 o
   4  10  11        6.44        7.24      6.41 o
   5  10  11       79.77       80.59     16.14 o
   6  10  11       19.11       17.05      6.21 o
   7  10  11        7.12        0.14      6.35 o
   8  10  11       53.06       40.99      7.28 o
   9  10  11       82.85      108.05     16.30 o
  10  10  11       44.66       31.14      9.18 o
  11  10  11        4.29        7.44      8.70 o
  12  10  11       19.70       21.52      7.32 o
  13  10  11       32.30       43.48     10.21 o
   1  11  11      224.82      215.66     32.60 o
   2  11  11      132.60      125.81     19.98 o
   3  11  11      193.91      195.68     16.77 o
   4  11  11      165.93      150.97     20.85 o
   5  11  11        1.71        4.59      4.83 o
   6  11  11        0.56       -1.42      2.77 o
   7  11  11       18.19       20.91      7.91 o
   8  11  11       24.80       24.16      4.85 o
   9  11  11       13.37       25.32      9.93 o
  10  11  11       57.93       24.01      9.93 o
  11  11  11       17.81       12.94     12.90 o
  12  11  11        0.00       -7.40      8.51 o
   2  12  11       63.74       68.72     13.45 o
   3  12  11        1.24        8.39     10.33 o
   4  12  11       85.82       81.78     16.06 o
   5  12  11       10.46        9.93      4.63 o
   6  12  11       52.40       24.01      5.82 o
   7  12  11      101.16      101.58     21.13 o
   8  12  11       16.74       12.89      4.86 o
   9  12  11       62.83       65.04     11.87 o
  10  12  11        2.99       10.41      8.59 o
  11  12  11        9.07       49.06     15.83 o
  12  12  11       31.53        9.97     10.05 o
   4  13  11      210.28      233.07     24.61 o
   5  13  11       38.26       41.58     11.39 o
   6  13  11       25.52       28.72      8.98 o
   7  13  11        2.17        0.90      4.12 o
   8  13  11        5.50        3.05      3.89 o
   9  13  11       38.19       49.85     14.88 o
  10  13  11       26.33       30.07     10.80 o
  -5  -9  12        2.69      -11.63      9.50 o
  -3  -9  12        3.39       14.77      4.18 o
  -2  -9  12       15.65       15.76      5.51 o
  -1  -9  12       41.17       26.86      6.24 o
   0  -9  12        6.23       15.65      7.04 o
   1  -9  12        1.53       13.19      4.78 o
  -6  -8  12       30.83       29.16      7.24 o
  -5  -8  12       59.64       59.74     11.63 o
  -4  -8  12       13.64       -5.22      8.39 o
  -3  -8  12      285.90      234.76     35.92 o
  -2  -8  12       57.24       47.37     12.70 o
  -1  -8  12        5.25        3.18      5.30 o
   0  -8  12       21.68       14.24     14.24 o
   1  -8  12       21.19       17.97      5.84 o
   2  -8  12       68.85       84.44      8.30 o
   3  -8  12      147.94      189.42     21.09 o
  -7  -7  12       47.10       24.77      9.50 o
  -6  -7  12       54.39       72.64     13.13 o
  -5  -7  12        5.12        5.46      8.70 o
  -4  -7  12       34.61       28.25      8.39 o
  -3  -7  12       11.66        7.65      4.16 o
  -2  -7  12       69.49       67.37     10.48 o
  -1  -7  12        6.98        9.19      8.37 o
   0  -7  12        1.10        9.02      4.45 o
   1  -7  12       90.74       94.30     11.00 o
   2  -7  12       11.33       17.72      5.67 o
   3  -7  12       45.78       40.65      7.17 o
   4  -7  12       13.57       15.40      5.60 o
   5  -7  12      105.32       94.14      9.03 o
  -7  -6  12       85.72       84.94     12.82 o
  -6  -6  12        8.28        7.95      8.90 o
  -5  -6  12      185.88      161.54     20.26 o
  -4  -6  12       47.28       50.92      9.53 o
  -3  -6  12       36.43       23.38      8.66 o
  -2  -6  12       92.61       73.51     13.25 o
  -1  -6  12       76.06       82.11     11.71 o
   0  -6  12       11.34        6.09      3.48 o
   1  -6  12        2.50        8.34      9.22 o
   2  -6  12       20.24       23.83      5.30 o
   3  -6  12       21.92       25.53      7.00 o
   4  -6  12      105.48      107.44     12.21 o
   5  -6  12      171.40      184.92     13.02 o
   6  -6  12       40.01       26.71      5.45 o
  -8  -5  12        4.69       10.01      5.18 o
  -7  -5  12      128.46      158.33     17.45 o
  -6  -5  12       64.07       49.97     13.37 o
  -5  -5  12      174.60      190.77     15.03 o
  -4  -5  12        2.50        0.08      4.55 o
  -3  -5  12      110.08       82.53     15.55 o
  -2  -5  12       13.40       20.64      5.40 o
  -1  -5  12        0.01        1.99      2.96 o
   0  -5  12      303.06      323.03     33.48 o
   1  -5  12        0.10        2.79      5.68 o
   2  -5  12       29.33       27.85      6.86 o
   3  -5  12       10.38       10.97      4.38 o
   4  -5  12      112.35       99.85     10.76 o
   5  -5  12       14.15       13.42      5.86 o
   6  -5  12        0.91       -3.15      4.96 o
   7  -5  12       78.12       75.12     14.66 o
  -8  -4  12       29.39       24.96      5.22 o
  -7  -4  12       36.05       26.27      7.44 o
  -6  -4  12       69.92       79.92     33.39 o
  -5  -4  12       13.34       37.47     11.39 o
  -4  -4  12       25.35       16.54      7.60 o
  -3  -4  12       75.41       82.61     12.03 o
  -2  -4  12      329.03      333.00     16.62 o
  -1  -4  12      286.53      248.18     28.15 o
   0  -4  12      279.47      323.69     26.94 o
   1  -4  12        6.18        3.93      3.37 o
   2  -4  12        0.10        5.47      5.99 o
   3  -4  12        1.63       -0.16      5.24 o
   4  -4  12      919.75     1065.75     53.59 o
   5  -4  12       19.05       29.92      5.68 o
   6  -4  12       48.24       40.90     17.72 o
   7  -4  12        2.17       13.14      4.07 o
   8  -4  12        1.36        8.08      4.07 o
  -8  -3  12       30.56       23.66      8.43 o
  -7  -3  12      131.33      135.42     19.35 o
  -6  -3  12        9.29        9.38      6.77 o
  -5  -3  12       26.47       22.67      9.69 o
  -4  -3  12       12.17        1.15      6.92 o
  -3  -3  12        6.13       12.94      9.65 o
  -2  -3  12       54.74       53.13     10.64 o
  -1  -3  12      594.92      600.39     24.42 o
   0  -3  12        4.13       -2.41      4.94 o
   1  -3  12        2.80       10.92     10.70 o
   2  -3  12        0.24        4.59      2.85 o
   3  -3  12      399.76      408.69     16.48 o
   4  -3  12        0.14       -2.45      4.61 o
   5  -3  12      427.62      433.99     29.14 o
   6  -3  12        3.71        0.20      3.68 o
   7  -3  12       24.93       24.97      7.89 o
   8  -3  12       63.92       59.92      6.91 o
   9  -3  12       12.19        0.04      5.95 o
  -8  -2  12        0.38        7.04      6.49 o
  -7  -2  12        0.07       13.25      4.91 o
  -6  -2  12      135.00      186.18     17.45 o
  -5  -2  12        8.48        1.15      7.36 o
  -4  -2  12        1.38        2.10      7.12 o
  -3  -2  12      353.87      332.61     16.30 o
  -2  -2  12        3.25      -10.92      7.28 o
  -1  -2  12       66.36       60.06      9.89 o
   0  -2  12        2.48       17.48      3.59 o
   1  -2  12        7.43       12.96      9.95 o
   2  -2  12      363.23      390.25     50.32 o
   3  -2  12      197.18      180.16     15.94 o
   4  -2  12      616.94      609.80     17.01 o
   5  -2  12      349.70      329.90     16.19 o
   6  -2  12       46.78       38.68      7.15 o
   7  -2  12        9.19        3.34     10.92 o
   8  -2  12       48.09       63.63     10.09 o
   9  -2  12       20.90       32.55      6.01 o
  10  -2  12       66.38       60.85     30.90 o
  -7  -1  12        5.64       11.83      5.10 o
  -6  -1  12       58.98       52.62     12.42 o
  -5  -1  12       19.05       24.13      9.93 o
  -4  -1  12      100.97       98.47     14.04 o
  -3  -1  12      251.95      264.52     53.73 o
  -2  -1  12       45.75       39.96      8.03 o
  -1  -1  12       12.63       10.84      8.19 o
   0  -1  12       49.88       58.00      7.23 o
   1  -1  12      174.51      183.94     18.90 o
   2  -1  12      370.50      384.67     26.59 o
   3  -1  12       49.10       35.07      8.55 o
   4  -1  12      172.29      181.07     26.51 o
   5  -1  12        0.68       -5.14      3.43 o
   6  -1  12       86.43       89.58      9.27 o
   7  -1  12       52.76       85.77      8.85 o
   8  -1  12      143.86      152.03     24.15 o
   9  -1  12        2.78        3.58      2.66 o
  10  -1  12       65.05      116.71     17.65 o
  -7   0  12      211.75      251.70    124.90 o
  -6   0  12        8.78       10.25      4.59 o
  -5   0  12        9.24       15.75      5.46 o
  -4   0  12       44.15       51.15     11.99 o
  -3   0  12        7.37        7.12      6.69 o
  -2   0  12        8.10       10.76      8.07 o
  -1   0  12       49.40       57.96      9.53 o
   0   0  12        2.17        8.86      4.91 o
   1   0  12        4.19        5.70     12.56 o
   2   0  12        3.16        1.21      0.50 o
   3   0  12        2.01        2.78      1.79 o
   4   0  12      109.84       99.94      8.92 o
   6   0  12     1529.40     1637.23     34.78 o
   7   0  12      132.81      107.27     17.29 o
   8   0  12       15.69        8.19      2.95 o
   9   0  12        0.49        6.40      2.55 o
  10   0  12       12.72       26.90     11.95 o
  11   0  12       73.72       66.54     13.02 o
  -7   1  12       22.61       21.13      4.91 o
  -6   1  12       40.61       33.75      7.24 o
  -5   1  12       10.35        9.02      4.51 o
  -4   1  12        0.02       23.03      5.30 o
  -3   1  12        1.61       10.37      3.88 o
  -2   1  12        6.72       -0.67      6.09 o
  -1   1  12      118.13      117.15     11.95 o
   0   1  12       24.92       47.00      9.14 o
   1   1  12        4.88       -2.57      5.66 o
   2   1  12       56.52       75.80      8.41 o
   3   1  12       32.38       32.58      5.09 o
   4   1  12       27.32       19.53      4.80 o
   5   1  12      506.01      494.90     22.45 o
   6   1  12     2359.30     2475.28    136.04 o
   7   1  12      449.40      436.73     39.84 o
   8   1  12        0.36        5.37      2.04 o
   9   1  12        7.79        8.55      8.47 o
  10   1  12      410.98      500.83     51.75 o
  11   1  12      168.01      180.53     25.16 o
  12   1  12       61.66      104.05     16.81 o
  -6   2  12        9.52       19.66      8.55 o
  -5   2  12       14.84        5.30      3.88 o
  -4   2  12        2.11        2.53      4.19 o
  -3   2  12       96.06       95.35     11.75 o
  -2   2  12        2.36       -2.06      6.41 o
  -1   2  12     1943.14     1830.58     56.46 o
   0   2  12       36.69       29.51      5.89 o
   1   2  12      659.87      678.43     23.07 o
   2   2  12       45.64       48.58      7.36 o
   3   2  12       66.12       63.38      8.40 o
   4   2  12      328.75      343.67      8.42 o
   5   2  12       11.12        6.42      2.23 o
   6   2  12     1479.23     1501.71     47.08 o
   7   2  12       45.85       17.93      3.44 o
   8   2  12       80.64       83.56     10.92 o
   9   2  12      785.72      856.78    277.73 o
  10   2  12       32.85       39.56      9.53 o
  11   2  12        6.38       -4.71      8.35 o
  12   2  12       13.40       29.55      8.39 o
  -6   3  12       55.31       64.21     13.57 o
  -5   3  12       81.32       85.26     14.32 o
  -4   3  12      105.41      127.12     21.72 o
  -3   3  12        9.18       18.87      6.25 o
  -2   3  12      115.50      148.56     14.68 o
  -1   3  12      126.96      129.96     18.08 o
   0   3  12       27.80       21.56      3.17 o
   1   3  12        0.01       -7.54      5.02 o
   2   3  12       77.28       81.46     11.83 o
   3   3  12      178.15      173.25     22.39 o
   4   3  12      105.55      127.43      8.74 o
   5   3  12      137.38      120.74     11.51 o
   6   3  12      370.59      366.15     32.09 o
   7   3  12      459.16      504.73     15.33 o
   8   3  12      241.71      224.21     18.14 o
   9   3  12      498.44      487.22     64.01 o
  10   3  12       42.25       30.07      9.61 o
  11   3  12      362.57      437.17     48.19 o
  12   3  12       60.22       64.37     12.58 o
  -5   4  12      196.28      212.37     26.98 o
  -4   4  12        0.06        8.70      4.83 o
  -3   4  12        7.61       12.98      6.65 o
  -2   4  12        9.37        9.18      3.64 o
  -1   4  12       37.46       45.02      9.65 o
   0   4  12     1970.15     2080.50     62.55 o
   1   4  12     1699.89     2008.10     78.73 o
   2   4  12      111.36      117.78     15.31 o
   3   4  12      294.28      291.46     15.19 o
   4   4  12      391.93      414.34     11.08 o
   5   4  12      279.47      283.08      9.42 o
   6   4  12      722.98      699.63     36.08 o
   7   4  12       32.76       33.97      4.36 o
   8   4  12      123.08      139.82     15.01 o
   9   4  12      527.16      561.11     26.87 o
  10   4  12       61.32       69.63     12.07 o
  11   4  12       11.97       16.10      8.47 o
  12   4  12        5.40       10.13      4.55 o
  13   4  12      178.74      184.21     37.51 o
  -5   5  12      195.43      217.40     26.15 o
  -4   5  12        6.76       14.92      7.20 o
  -3   5  12       41.42       64.88     13.17 o
  -2   5  12       63.51       45.93      7.75 o
  -1   5  12      213.61      223.89     26.39 o
   0   5  12     1262.20     1309.30     33.31 o
   1   5  12     1063.77      989.51     35.65 o
   2   5  12        0.91        4.63      3.88 o
   3   5  12       67.67       81.82      9.06 o
   4   5  12      644.77      639.54     23.78 o
   5   5  12       88.95       81.13     13.99 o
   6   5  12        6.92        8.46      1.95 o
   7   5  12      152.84      143.68      8.76 o
   8   5  12        0.01        8.24      5.86 o
   9   5  12      179.14      198.97     16.69 o
  10   5  12      103.05       80.96     11.72 o
  11   5  12       46.80       38.93      6.29 o
  12   5  12       14.97       18.32      8.70 o
  13   5  12       25.54       28.84      6.96 o
  -4   6  12       82.07       98.12     13.17 o
  -3   6  12        2.84        3.28      3.32 o
  -2   6  12       17.66       15.07      7.83 o
  -1   6  12      833.31      868.29    285.53 o
   0   6  12      131.40      151.88     10.60 o
   1   6  12     1725.08     1851.59    368.77 o
   2   6  12       46.20       32.28      7.32 o
   3   6  12      480.40      457.11     27.81 o
   4   6  12       45.65       39.33      5.66 o
   5   6  12       38.29       34.06      5.26 o
   6   6  12      256.81      267.03     31.14 o
   7   6  12       18.46       30.98      4.50 o
   8   6  12        4.07        2.58      4.35 o
   9   6  12      380.61      417.50     34.46 o
  10   6  12      232.02      218.30     25.52 o
  11   6  12       85.74       86.93      9.37 o
  12   6  12       30.55       31.26      7.89 o
  13   6  12        1.06       -1.66      5.30 o
  -3   7  12        9.55       13.77      9.34 o
  -2   7  12       26.51       21.56      7.95 o
  -1   7  12       52.63       47.00     12.26 o
   0   7  12      125.00      120.67     18.75 o
   1   7  12      428.71      404.45     41.22 o
   2   7  12       55.72       66.94     15.63 o
   3   7  12      234.82      249.84     16.34 o
   4   7  12      771.49      675.02     37.03 o
   5   7  12      146.03      136.85     19.70 o
   6   7  12       54.70       46.54      7.70 o
   7   7  12      244.66      148.64      5.46 o
   8   7  12        7.26        9.30      6.73 o
   9   7  12      190.15      196.57     11.31 o
  10   7  12       35.31       32.55      4.71 o
  11   7  12      152.40      147.00     14.84 o
  12   7  12        2.89        5.70      2.95 o
  13   7  12       14.24       10.28      6.23 o
  -2   8  12      128.72      123.91     23.34 o
  -1   8  12      231.10      241.69     35.53 o
   0   8  12      105.97       92.50     16.06 o
   1   8  12      272.97      278.33     36.56 o
   2   8  12        1.75       -2.65      5.58 o
   3   8  12       19.33       24.96      9.85 o
   4   8  12      100.73      109.08     14.72 o
   5   8  12      137.89      110.82     15.15 o
   6   8  12        1.58        2.41      1.98 o
   7   8  12      109.51       67.63     27.89 o
   8   8  12      357.48      392.82     21.17 o
   9   8  12      239.45      210.16     14.08 o
  10   8  12        9.18       10.31      5.88 o
  11   8  12        2.24        3.99      2.28 o
  12   8  12        4.99        4.05      5.16 o
  13   8  12       12.98       17.90     10.58 o
  -1   9  12       88.59       76.08     15.03 o
   0   9  12       68.85       78.06     10.44 o
   1   9  12        0.80        1.38      4.75 o
   2   9  12        0.20       -3.20      6.49 o
   3   9  12      117.27      131.35     19.62 o
   4   9  12        1.70       -4.31      5.18 o
   5   9  12      279.34      279.71     12.07 o
   6   9  12        0.51        6.29      3.96 o
   7   9  12        7.65        8.38      3.98 o
   8   9  12       96.14       84.63     14.48 o
   9   9  12      124.79      116.20     12.07 o
  10   9  12       56.91       53.29      8.11 o
  11   9  12        6.59        8.70      7.16 o
  12   9  12      178.62      190.34     37.62 o
  13   9  12        1.48        3.14      7.99 o
   0  10  12       24.16        8.55      8.35 o
   1  10  12      261.18      292.69     37.78 o
   2  10  12        4.22       14.44      6.37 o
   3  10  12      178.50      140.41     18.20 o
   4  10  12        0.12        2.45      3.88 o
   5  10  12       31.05       21.96      7.36 o
   6  10  12        2.27        4.15      3.28 o
   7  10  12        2.35        5.35      2.98 o
   8  10  12       13.29       17.45      7.99 o
   9  10  12       41.34       39.13      9.14 o
  10  10  12       35.62       40.59     11.39 o
  11  10  12       39.89       34.30     11.71 o
  12  10  12        7.04       13.13      7.48 o
   1  11  12        0.63        4.55      4.19 o
   2  11  12       14.04       18.75      8.62 o
   3  11  12       18.13       22.23      9.69 o
   4  11  12      177.49      170.67     23.18 o
   5  11  12        4.62        8.98      6.73 o
   7  11  12        2.56        5.59      9.46 o
   8  11  12       23.56       17.57      6.41 o
   9  11  12       31.93       27.81      9.89 o
  10  11  12      145.96      155.32     14.68 o
  11  11  12        8.97       25.60     13.69 o
  12  11  12        4.66        5.82      6.09 o
   3  12  12       78.37       88.70     13.29 o
   4  12  12        5.83       22.04     10.56 o
   5  12  12       15.49       19.27      6.96 o
   6  12  12        2.55        3.64      2.73 o
   7  12  12       63.68       52.87     10.99 o
   8  12  12      117.09       96.30     13.29 o
   9  12  12      217.52      267.17    128.62 o
  10  12  12        2.04        9.46      9.26 o
  11  12  12       22.53       22.91      9.81 o
   6  13  12      214.39      183.26     33.79 o
   7  13  12        1.63        1.25      2.86 o
   8  13  12        0.13        5.02     10.13 o
   9  13  12        0.61       -0.24      9.65 o
  -3  -9  13       13.59       21.46      8.45 o
  -2  -9  13       33.00       24.82      4.49 o
  -1  -9  13       22.87       16.45      3.76 o
  -5  -8  13        0.15        6.01      7.20 o
  -4  -8  13        1.23       16.02      7.48 o
  -3  -8  13        2.32        5.10      3.42 o
  -2  -8  13      172.75      164.41     18.58 o
  -1  -8  13       12.62        8.67      5.50 o
   0  -8  13        0.02        4.52      6.80 o
   1  -8  13       12.38       12.02      3.92 o
   2  -8  13       12.41        9.20      3.72 o
  -6  -7  13        1.81        5.22      8.94 o
  -5  -7  13        0.17        8.07     10.56 o
  -4  -7  13       42.02       37.58     11.63 o
  -3  -7  13       46.76       66.58     13.49 o
  -2  -7  13        0.82       -2.47      3.37 o
  -1  -7  13        4.28        8.30      3.45 o
   0  -7  13        7.01       19.64      5.12 o
   1  -7  13       40.14       36.37      7.51 o
   2  -7  13       16.70       19.18      7.89 o
   3  -7  13        7.33        8.55      4.23 o
   4  -7  13        9.40       10.42      4.22 o
  -6  -6  13        3.56        4.51      8.31 o
  -5  -6  13      107.66      108.72     13.97 o
  -4  -6  13      162.17      187.61     19.43 o
  -3  -6  13       41.02       27.61      7.08 o
  -2  -6  13        5.41        7.43      8.68 o
  -1  -6  13        6.35        3.37      5.56 o
   0  -6  13        3.25        8.80      3.36 o
   1  -6  13        0.30       12.79      4.18 o
   2  -6  13       24.79       29.52      9.18 o
   3  -6  13        4.38       21.10      5.21 o
   4  -6  13       46.47       39.77      6.76 o
   5  -6  13        0.00        8.22      6.29 o
  -7  -5  13       79.17       87.12     19.27 o
  -6  -5  13        2.94        6.61      8.23 o
  -5  -5  13      135.33      135.62     15.90 o
  -4  -5  13      134.54      129.45     24.57 o
  -3  -5  13        0.03        2.57      5.66 o
  -2  -5  13        1.72        7.05      3.30 o
  -1  -5  13       27.63       24.80      3.90 o
   0  -5  13      200.29      245.40     17.67 o
   1  -5  13      149.71      170.87     20.96 o
   2  -5  13      244.38      253.96     20.89 o
   3  -5  13       12.34       25.91      6.01 o
   4  -5  13        0.01       -1.10      2.88 o
   5  -5  13       33.08       40.68      6.29 o
   6  -5  13       10.53        6.74      4.59 o
   7  -5  13       21.39       13.03      4.02 o
  -7  -4  13       27.79       24.73      7.83 o
  -6  -4  13        2.94        2.14      4.67 o
  -5  -4  13        0.52        1.27      7.08 o
  -4  -4  13       38.56       33.35     14.04 o
  -3  -4  13       11.72       10.88      7.32 o
  -2  -4  13      550.94      603.77     40.31 o
  -1  -4  13       23.61       19.10      4.48 o
   0  -4  13      107.18      130.68     12.46 o
   1  -4  13        5.89       11.04      9.48 o
   2  -4  13       85.74       84.95     12.36 o
   3  -4  13       25.32       25.15      4.47 o
   4  -4  13       10.72       10.47      4.82 o
   5  -4  13       68.29       84.88      9.11 o
   6  -4  13        2.54        5.00      3.38 o
   7  -4  13        8.77       10.76      5.60 o
   8  -4  13       99.26      101.44     10.46 o
  -7  -3  13       50.41       51.19     11.91 o
  -6  -3  13       10.01        6.13      4.27 o
  -5  -3  13       12.79       27.93     10.60 o
  -4  -3  13        6.20        9.42      7.71 o
  -3  -3  13       60.76       28.64      8.59 o
  -2  -3  13      477.91      527.93     26.03 o
  -1  -3  13       45.97       52.43      9.37 o
   0  -3  13      136.78      165.24     11.40 o
   1  -3  13       17.23       15.81      6.90 o
   2  -3  13       53.80       56.27      9.14 o
   3  -3  13       29.87       27.53      4.99 o
   4  -3  13      601.59      693.92     28.28 o
   5  -3  13      167.30      169.98     24.13 o
   6  -3  13        0.12        2.37      2.69 o
   7  -3  13       19.78       18.22      7.24 o
   8  -3  13       12.94       26.17     18.12 o
   9  -3  13       13.34       11.54      6.67 o
  -7  -2  13       65.79       59.98     12.82 o
  -6  -2  13       25.03       14.68      4.95 o
  -5  -2  13       39.20       39.48      9.65 o
  -4  -2  13       21.41       19.66      7.91 o
  -3  -2  13        5.23       -0.04      7.40 o
  -2  -2  13        1.45       11.79      4.07 o
  -1  -2  13       66.40       55.51      9.46 o
   0  -2  13      700.49      701.55     51.53 o
   1  -2  13        1.98       -2.18      4.49 o
   2  -2  13       79.04       93.62     24.27 o
   3  -2  13      549.15      621.62     19.52 o
   4  -2  13     1261.81     1310.02     50.15 o
   5  -2  13      195.46      184.58     24.18 o
   6  -2  13       63.90       64.32     11.22 o
   7  -2  13       83.35       97.42     16.54 o
   8  -2  13       67.34       72.48     17.15 o
   9  -2  13        0.77       13.06     11.20 o
  -7  -1  13      106.02       89.69     14.64 o
  -6  -1  13       63.84       58.24      7.12 o
  -5  -1  13      183.68      179.10     20.77 o
  -4  -1  13        8.85       19.27      5.74 o
  -3  -1  13     1072.34     1162.84     77.70 o
  -2  -1  13        6.39       19.27      7.16 o
  -1  -1  13      195.15      169.84     17.80 o
   0  -1  13      685.92      595.62     20.14 o
   1  -1  13       60.17       43.27      5.11 o
   2  -1  13      594.90      517.20     23.15 o
   3  -1  13        4.76        2.78      4.50 o
   4  -1  13      198.58      160.94     23.78 o
   5  -1  13       78.29       66.08      9.77 o
   6  -1  13       31.84       25.96      5.54 o
   7  -1  13       81.59       66.35      9.74 o
   8  -1  13       30.33       55.47      9.26 o
   9  -1  13        0.55        5.36      4.55 o
  10  -1  13       17.77       48.07     12.62 o
  -6   0  13       36.78       29.20      6.09 o
  -5   0  13       62.35       69.39     13.49 o
  -4   0  13        4.43        8.07      4.59 o
  -3   0  13       62.10       69.20     15.03 o
  -2   0  13       31.94       19.78      6.80 o
  -1   0  13       68.05       69.27     10.56 o
   0   0  13       66.08       50.60      7.12 o
   1   0  13       41.50       29.56      5.48 o
   2   0  13       71.35       70.35      5.81 o
   3   0  13       22.01       24.90      7.89 o
   4   0  13      212.83      200.01     14.66 o
   5   0  13        2.02        1.17      6.07 o
   6   0  13        3.11        2.57      2.09 o
   7   0  13      218.51      235.77     31.81 o
   8   0  13        3.88        6.50      8.62 o
   9   0  13       49.54       34.62     10.64 o
  10   0  13       18.47       32.96     12.94 o
  11   0  13        2.16        8.66      6.92 o
  -6   1  13       77.25       96.34     18.40 o
  -5   1  13       42.81       44.23      9.93 o
  -4   1  13        0.02        2.26      2.77 o
  -3   1  13       38.41       31.73      6.80 o
  -2   1  13      490.44      476.06     41.34 o
  -1   1  13      162.63      196.00     17.09 o
   0   1  13      739.98      770.37     40.51 o
   1   1  13       92.89       92.38      8.70 o
   2   1  13      162.38      184.00      9.81 o
   3   1  13        0.11        0.45      3.54 o
   4   1  13       36.91       26.23      6.46 o
   5   1  13      379.78      373.78     13.23 o
   6   1  13        0.02        0.66      1.36 o
   7   1  13       25.29       25.41      6.71 o
   8   1  13       12.12       10.64      2.90 o
   9   1  13       91.06      113.19     16.50 o
  10   1  13       24.95       22.55      7.16 o
  11   1  13       43.48       79.21     15.35 o
  -6   2  13       21.56       17.84      8.15 o
  -5   2  13       41.01       41.58      9.38 o
  -4   2  13      127.71      172.18     23.86 o
  -3   2  13        7.23        3.88      5.06 o
  -2   2  13      550.17      671.86     57.41 o
  -1   2  13      138.10      121.18     12.46 o
   0   2  13       84.90       86.84      9.57 o
   1   2  13      371.53      386.65     18.20 o
   2   2  13      233.92      228.20      9.93 o
   3   2  13        3.48        4.91      2.45 o
   4   2  13       14.01       21.84      7.18 o
   5   2  13      137.28      120.99      7.67 o
   6   2  13       56.12       45.30      5.68 o
   7   2  13       19.13       28.45      7.56 o
   8   2  13      119.29      166.09     18.28 o
   9   2  13       26.90       36.32      9.77 o
  10   2  13       26.90       26.15      7.83 o
  12   2  13       54.77       69.67     14.48 o
  -5   3  13       37.29       45.50     11.79 o
  -4   3  13        0.67        3.72      3.05 o
  -3   3  13      357.95      375.41     32.48 o
  -2   3  13       61.67       77.31     14.52 o
  -1   3  13       26.17       19.66      5.18 o
   0   3  13      266.56      277.26     33.15 o
   1   3  13       87.72       78.97      8.03 o
   2   3  13        0.03       10.52      5.58 o
   3   3  13      136.52      143.89     13.17 o
   4   3  13      391.27      356.49     21.12 o
   5   3  13       82.46       68.47      5.49 o
   6   3  13       92.74       90.00     11.32 o
   7   3  13      167.15      164.03     14.94 o
   8   3  13      307.69      314.06     24.29 o
   9   3  13       45.51       23.22      5.22 o
  10   3  13        0.00       24.41      7.44 o
  11   3  13        0.24        4.04      4.59 o
  12   3  13       13.14       14.12      6.33 o
  -5   4  13       17.64       10.80      4.91 o
  -4   4  13       89.27       91.07     13.13 o
  -3   4  13        0.23        9.06      4.35 o
  -2   4  13       60.88       54.76      8.07 o
  -1   4  13      316.60      369.20     37.51 o
   0   4  13       81.14       99.66     11.20 o
   1   4  13        3.92        2.85      2.89 o
   2   4  13      175.23      150.18     18.08 o
   3   4  13      233.61      225.67     19.39 o
   4   4  13      424.56      378.38     19.90 o
   5   4  13      340.24      359.44     16.18 o
   6   4  13      293.43      260.21     18.96 o
   7   4  13      491.47      595.31     35.92 o
   8   4  13      134.01      168.74     11.40 o
   9   4  13        7.73        2.66      4.79 o
  10   4  13       62.69       83.04     11.79 o
  11   4  13        0.01        8.55      6.41 o
  12   4  13       14.74       23.26      9.18 o
  -4   5  13        3.35       23.22     10.60 o
  -3   5  13      114.76      117.38     17.65 o
  -2   5  13        4.06        3.09      2.81 o
  -1   5  13        7.11       10.76      7.44 o
   0   5  13       20.28       21.72      7.91 o
   1   5  13      449.64      404.22     21.92 o
   2   5  13       17.43       11.67      5.70 o
   3   5  13        4.95        5.26      4.19 o
   4   5  13      329.88      342.34     15.86 o
   5   5  13      583.03      478.63     54.06 o
   6   5  13       15.13       20.57      4.19 o
   7   5  13      198.56      174.06      9.76 o
   8   5  13      106.46      109.84      9.24 o
   9   5  13       50.54       59.97     14.58 o
  10   5  13       56.80       55.71      6.91 o
  11   5  13      164.12      134.79     17.61 o
  12   5  13        5.52       13.41      5.42 o
  -3   6  13        4.85        0.83      6.61 o
  -2   6  13        3.87       20.30      7.32 o
  -1   6  13        0.24       18.28      5.42 o
   0   6  13       29.20       33.15      5.10 o
   1   6  13      195.90      225.94     23.14 o
   2   6  13      900.47      967.75     52.14 o
   3   6  13      301.66      306.38     12.15 o
   4   6  13      132.85      119.84     12.94 o
   5   6  13        7.59        3.01      1.86 o
   6   6  13      263.09      223.28     11.13 o
   7   6  13       35.53       42.54      7.19 o
   8   6  13        3.86        6.17      5.66 o
   9   6  13       26.00       45.89      5.80 o
  10   6  13      122.41      150.41     12.06 o
  11   6  13        3.16       10.44      3.17 o
  12   6  13       35.59       45.00      7.01 o
  13   6  13        0.00        3.48      4.04 o
  -2   7  13       85.62       86.45     11.83 o
  -1   7  13      239.61      257.71     20.69 o
   0   7  13      139.39      119.44     17.01 o
   1   7  13       15.40        9.61      7.04 o
   2   7  13        0.15       11.59      7.40 o
   3   7  13      101.69      105.59     10.25 o
   4   7  13        1.27       -1.38      3.48 o
   5   7  13        6.86        2.37      2.22 o
   6   7  13       53.79       65.56     10.47 o
   7   7  13      293.51      289.92     16.18 o
   8   7  13      272.69      247.11     14.12 o
   9   7  13       16.73       15.10      3.93 o
  10   7  13       80.38       82.62     10.82 o
  11   7  13       13.53       14.74      4.40 o
  12   7  13       18.05       19.50      4.06 o
  13   7  13        6.98       12.68      6.78 o
  -2   8  13       18.62       15.31      5.34 o
  -1   8  13       46.39       31.37      6.92 o
   0   8  13        3.70        4.39      3.01 o
   1   8  13      133.30      142.31     22.23 o
   2   8  13       85.63       85.93     13.37 o
   4   8  13       46.90       45.18      6.25 o
   5   8  13       23.60       17.68      5.46 o
   6   8  13        6.70       17.76      5.89 o
   7   8  13      264.95      272.34     22.23 o
   8   8  13       72.86       70.94     14.95 o
   9   8  13       41.55       51.75      8.39 o
  10   8  13       68.29       68.25     10.33 o
  11   8  13      129.57      138.55     16.36 o
  12   8  13       28.84       22.01      3.96 o
  13   8  13        2.22        9.30      3.57 o
   0   9  13        1.22        4.15      6.13 o
   1   9  13      113.14      110.66     17.53 o
   2   9  13      120.18      135.90     15.75 o
   3   9  13        0.02       -0.08      3.44 o
   4   9  13        5.40        1.50      4.23 o
   5   9  13        3.74       13.49      4.55 o
   6   9  13      194.89      181.28     24.69 o
   7   9  13        3.93        7.46      2.50 o
   8   9  13       18.85       16.30     10.52 o
   9   9  13       42.60       55.59     11.83 o
  10   9  13        0.76        5.34      6.96 o
  11   9  13        6.72       16.66     10.25 o
  12   9  13        9.91       13.81      5.97 o
   1  10  13       60.23       58.87     12.58 o
   2  10  13        1.04       -0.91      6.05 o
   3  10  13      153.93      141.56     21.84 o
   4  10  13       12.50       12.66      5.18 o
   5  10  13       36.03       30.70      7.60 o
   6  10  13        0.23        8.47      5.74 o
   7  10  13       42.53       44.89      8.72 o
   8  10  13      196.98      263.92     39.44 o
   9  10  13      108.67      124.07     13.81 o
  10  10  13       24.61       12.66      7.20 o
  11  10  13       80.73       83.32     11.87 o
  12  10  13        2.73       12.58      7.75 o
   2  11  13       54.68       58.00     10.05 o
   3  11  13       25.72       32.05      9.57 o
   4  11  13        0.80        7.68      6.80 o
   5  11  13        5.25       11.95      5.50 o
   6  11  13       77.95       62.23     14.01 o
   7  11  13        0.63        5.28      3.32 o
   8  11  13       17.48       13.61      6.33 o
   9  11  13        3.03        2.89      8.31 o
  10  11  13       83.29      115.09     15.90 o
  11  11  13       41.84       46.76     13.29 o
   4  12  13       32.69       38.06      8.19 o
   5  12  13       36.67       17.68      6.77 o
   6  12  13       12.03       10.52      5.46 o
   7  12  13      130.92      129.79     27.75 o
   8  12  13        0.06        1.98      8.31 o
   9  12  13       56.88       69.83     12.50 o
  10  12  13       52.83       98.87     13.10 o
  -3  -8  14        1.13        2.81      9.02 o
  -2  -8  14       60.36       67.93     13.73 o
  -1  -8  14        2.29        7.77      3.98 o
   0  -8  14        1.89        7.71      9.75 o
  -4  -7  14       32.52       43.24     11.00 o
  -3  -7  14       44.03       61.80     32.60 o
  -2  -7  14       31.42       21.74      5.42 o
  -1  -7  14        0.72       12.56      3.26 o
   0  -7  14       22.02       34.63      5.67 o
   1  -7  14        0.65       12.26      6.29 o
   2  -7  14       41.91       25.50     11.89 o
   3  -7  14       15.05       15.31      4.59 o
  -5  -6  14        0.04        4.39      7.99 o
  -4  -6  14        0.00       15.90     12.34 o
  -3  -6  14        0.33        0.04      8.51 o
  -2  -6  14      127.16      104.07     15.96 o
  -1  -6  14      124.90      139.48     31.33 o
   0  -6  14       44.74       55.78      8.55 o
   1  -6  14        0.46       18.90      6.07 o
   2  -6  14      206.26      251.70     25.30 o
   3  -6  14       16.43       21.20      5.19 o
   4  -6  14      144.86      175.63     17.97 o
   5  -6  14       30.85       22.14      6.55 o
  -6  -5  14       13.71       18.44      6.37 o
  -5  -5  14       48.87       54.79     11.91 o
  -4  -5  14       20.96        6.49      7.79 o
  -3  -5  14       60.87       84.35     14.32 o
  -2  -5  14      170.08      167.35     24.53 o
  -1  -5  14       40.34       39.36     10.90 o
   0  -5  14        9.40       11.12      4.01 o
   1  -5  14      151.11      167.23     13.27 o
   2  -5  14      402.27      376.06     42.70 o
   3  -5  14      101.55       98.57     12.48 o
   4  -5  14        1.10        4.64      5.68 o
   5  -5  14        9.13       13.50      4.92 o
   6  -5  14        5.04        6.60      3.86 o
  -6  -4  14       91.49       93.05     12.98 o
  -5  -4  14       47.01       53.88      8.59 o
  -4  -4  14       18.76        1.78      6.84 o
  -3  -4  14       39.95       42.61     11.20 o
  -2  -4  14      319.18      267.09     34.82 o
  -1  -4  14       63.66       68.83      8.62 o
   0  -4  14        6.47       -0.69      3.34 o
   1  -4  14        2.00        4.54      6.55 o
   2  -4  14        5.09        9.40      7.42 o
   3  -4  14       32.69       33.86      5.46 o
   4  -4  14      112.12      124.83     16.36 o
   5  -4  14       63.54       56.19      9.64 o
   6  -4  14        8.50       14.96      5.48 o
   7  -4  14       11.04       16.47      7.97 o
  -6  -3  14       74.49       75.68     14.20 o
  -5  -3  14        0.01       -5.38      6.53 o
  -4  -3  14        8.50        6.49      7.44 o
  -3  -3  14        9.94        8.86     10.60 o
  -2  -3  14        6.61        1.42      7.04 o
  -1  -3  14       15.05        9.85      9.30 o
   0  -3  14      184.90      202.02     12.55 o
   1  -3  14       23.70       26.29     10.50 o
   2  -3  14       63.54       57.29      7.52 o
   3  -3  14       18.03       13.38      4.75 o
   4  -3  14       52.67       60.08      7.93 o
   5  -3  14       69.74       57.55      8.01 o
   6  -3  14       98.98       85.82     14.71 o
   7  -3  14       41.93       24.35      6.00 o
   8  -3  14        2.59        2.61      5.08 o
  -6  -2  14       28.42       53.33     14.20 o
  -5  -2  14       27.62       16.18      8.19 o
  -4  -2  14      113.63      106.07     19.11 o
  -3  -2  14        2.18        6.61      5.58 o
  -2  -2  14      199.64      194.49     12.15 o
  -1  -2  14       21.87       30.15     12.50 o
   0  -2  14      162.66      168.96     13.79 o
   1  -2  14      114.30      141.67     23.78 o
   2  -2  14        0.11        8.06      8.11 o
   3  -2  14      532.74      489.68     26.74 o
   4  -2  14      836.19      805.53     49.25 o
   5  -2  14      345.64      348.12     19.31 o
   6  -2  14        0.33        9.55      8.13 o
   7  -2  14       91.59       98.19     23.98 o
   8  -2  14       42.82       39.32      5.83 o
   9  -2  14        2.98        4.98      7.28 o
  -6  -1  14        7.82       15.67      7.28 o
  -5  -1  14       24.46       24.53      4.98 o
  -4  -1  14       45.84       37.55      9.69 o
  -3  -1  14        7.82       13.69      7.83 o
  -2  -1  14       87.44       69.20     13.61 o
  -1  -1  14       47.29       40.51     10.48 o
   0  -1  14       20.50       23.10      8.66 o
   1  -1  14        2.27        6.37      5.82 o
   2  -1  14      487.64      458.31     38.40 o
   3  -1  14      336.77      322.52     15.00 o
   4  -1  14       56.99       59.99     12.11 o
   5  -1  14      271.13      276.21     15.94 o
   6  -1  14        0.93        3.48      2.85 o
   7  -1  14       11.87       10.78      3.68 o
   8  -1  14      119.37      123.78     22.89 o
   9  -1  14       24.68       23.94      7.87 o
  10  -1  14        7.21       43.80     10.56 o
  -6   0  14       48.84       53.25      9.10 o
  -5   0  14        1.30       -2.29      5.74 o
  -4   0  14        4.67       -1.27      5.26 o
  -3   0  14       15.53       10.84      7.40 o
  -2   0  14        0.80        5.26      5.02 o
  -1   0  14        0.03       20.49      6.57 o
   0   0  14      106.21      115.80     11.32 o
   1   0  14        6.53       -4.35      4.91 o
   2   0  14        2.47        2.85      3.82 o
   3   0  14     1073.22     1089.73     33.47 o
   4   0  14      424.80      408.63     69.55 o
   5   0  14       58.68       71.88     13.57 o
   6   0  14      180.92      166.12     41.62 o
   7   0  14      280.70      227.19     37.57 o
   8   0  14        0.40       -1.54      8.59 o
   9   0  14       20.26       36.32     10.33 o
  10   0  14       20.56       24.13      8.43 o
  -5   1  14        3.14        5.78      4.67 o
  -4   1  14       60.81       82.88     14.60 o
  -3   1  14      344.46      379.92     21.21 o
  -2   1  14      294.02      299.25     22.51 o
  -1   1  14       53.76       43.56     11.32 o
   0   1  14        5.92       13.02      4.75 o
   1   1  14      556.63      575.05     18.44 o
   2   1  14       43.22       48.80      6.47 o
   3   1  14       23.76       23.29      4.17 o
   4   1  14       16.24       21.73      3.07 o
   5   1  14        7.92        4.41      9.79 o
   6   1  14        3.73        8.84      3.12 o
   7   1  14      448.85      441.64     15.39 o
   9   1  14      114.50      136.81     15.23 o
  10   1  14       23.80       21.13      4.91 o
  11   1  14       10.10       23.26      6.80 o
  -5   2  14      115.43      134.00     17.33 o
  -4   2  14       89.19       73.11     12.82 o
  -3   2  14        0.73        4.79      8.47 o
  -2   2  14        4.30        7.32      6.33 o
  -1   2  14      838.46      921.70    302.50 o
   0   2  14      752.38      697.73     35.37 o
   1   2  14       15.66        5.54      3.44 o
   2   2  14       20.82       19.78      4.63 o
   3   2  14        0.04        1.24      2.58 o
   4   2  14       88.51       86.41      9.05 o
   5   2  14       66.47       73.50      6.79 o
   6   2  14      450.51      459.70     14.46 o
   7   2  14       55.62       61.14     24.90 o
   8   2  14        7.98       17.25      7.64 o
   9   2  14       15.23        9.22      7.04 o
  10   2  14       96.55      102.63     17.49 o
  11   2  14      232.22      280.38    136.18 o
  -4   3  14        1.22       -8.15      6.88 o
  -3   3  14       88.82      104.57     18.12 o
  -2   3  14      187.07      227.45     20.93 o
  -1   3  14      275.83      309.34     19.70 o
   0   3  14      452.64      514.95     50.05 o
   1   3  14       86.06       98.59     10.44 o
   2   3  14       40.74       39.25      7.60 o
   3   3  14       43.33       42.73      6.37 o
   4   3  14      229.96      190.73      8.60 o
   5   3  14       65.04       84.72      5.53 o
   6   3  14      246.68      283.31     18.73 o
   7   3  14       59.88       49.60      8.96 o
   8   3  14       48.59       60.57     11.24 o
   9   3  14        5.05       16.54      5.93 o
  10   3  14      142.89      176.69     25.83 o
  11   3  14        1.21       12.62      6.53 o
  12   3  14       52.33       60.93     12.50 o
  -4   4  14       38.14       53.25     14.32 o
  -3   4  14       37.57       51.12     10.48 o
  -2   4  14       17.85       23.22      5.93 o
  -1   4  14      261.35      304.04     34.14 o
   0   4  14       97.22       89.77     16.81 o
   1   4  14      279.83      289.05     17.45 o
   2   4  14       33.05       25.28      4.04 o
   3   4  14       18.70       14.99      7.04 o
   4   4  14      304.93      348.19     22.43 o
   5   4  14       71.43       87.22      6.32 o
   6   4  14      323.08      305.21     16.59 o
   7   4  14        1.12        3.57      4.61 o
   8   4  14        4.47        4.44      2.49 o
   9   4  14        2.38        4.65      8.53 o
  10   4  14        5.26        0.83      3.24 o
  11   4  14        4.82       11.47      6.57 o
  12   4  14        0.07       13.65      6.80 o
  -3   5  14       34.99       62.19     32.01 o
  -2   5  14        1.02       -0.28      5.78 o
  -1   5  14       15.86       34.10     11.75 o
   0   5  14        0.04       10.37      5.18 o
   1   5  14       13.31        8.62      3.80 o
   2   5  14      144.66      131.03      8.27 o
   3   5  14      422.46      424.99     29.55 o
   4   5  14       96.06      103.34     13.97 o
   5   5  14      908.67      919.31     77.78 o
   6   5  14      133.56      126.93      7.00 o
   7   5  14       33.12       35.49      6.28 o
   8   5  14      343.26      384.29     19.07 o
   9   5  14      180.24      176.79     16.00 o
  10   5  14      173.32      184.66     18.52 o
  11   5  14       54.17       58.79     12.11 o
  12   5  14       26.58       25.80      7.36 o
  -3   6  14      128.34      170.00     19.62 o
  -2   6  14       36.78       39.29     11.28 o
  -1   6  14       25.99       34.02      8.39 o
   0   6  14      188.49      183.45     18.32 o
   1   6  14       12.06        6.84      4.00 o
   2   6  14        0.51       -5.38      5.10 o
   3   6  14      507.31      468.51     27.18 o
   4   6  14       94.88       82.53     13.41 o
   5   6  14      258.04      248.26     12.11 o
   6   6  14       74.16       82.02     15.23 o
   7   6  14      250.30      253.08     27.10 o
   8   6  14       74.97       84.75     10.44 o
   9   6  14       47.92       41.96      5.35 o
  10   6  14       11.78       17.16      4.39 o
  11   6  14        0.27        7.84      6.05 o
  12   6  14      248.84      259.77    127.87 o
  -2   7  14       28.82       12.19      7.95 o
  -1   7  14        2.70       26.98      7.99 o
   0   7  14       14.75       11.95      4.39 o
   1   7  14       19.53       12.66      7.87 o
   2   7  14       92.37      102.27     15.27 o
   3   7  14       86.52       98.00     20.26 o
   4   7  14       12.73       14.68      4.71 o
   5   7  14       69.91       69.04      9.65 o
   6   7  14       39.85       40.40      5.19 o
   7   7  14      324.50      334.98     13.37 o
   8   7  14       33.31       36.95      6.61 o
   9   7  14       41.19       31.10      7.79 o
  10   7  14        6.83        4.07      3.30 o
  11   7  14       10.04       22.04      4.40 o
  12   7  14       16.93       22.52      7.04 o
  -1   8  14        6.01       -2.10      6.92 o
   0   8  14        0.08        9.85      8.15 o
   1   8  14      175.88      154.30     27.54 o
   2   8  14       31.82       39.88      7.75 o
   3   8  14       33.55       18.12      4.98 o
   4   8  14        6.15        9.77      4.39 o
   5   8  14       31.57       11.28      4.47 o
   6   8  14       45.85       42.95      5.04 o
   7   8  14        3.82       12.98      5.66 o
   8   8  14       11.51       13.37      8.62 o
   9   8  14       20.91       16.54      8.39 o
  10   8  14        1.98        5.70      9.06 o
  11   8  14       94.67      100.06     13.37 o
  12   8  14       53.48       61.41      9.68 o
   0   9  14        0.01        4.55      6.80 o
   1   9  14       57.24       48.03     10.09 o
   2   9  14        3.21        8.23      4.75 o
   3   9  14       66.81       72.12     14.16 o
   4   9  14        3.39        8.70      5.46 o
   5   9  14       14.64       22.55      5.66 o
   6   9  14        2.56       -0.40      2.65 o
   7   9  14       19.72       28.56     10.76 o
   8   9  14        6.63        5.86      6.73 o
   9   9  14       18.96       16.58      7.40 o
  10   9  14       34.91       55.86     10.01 o
  11   9  14       13.75       15.75      8.15 o
  12   9  14       58.05       85.14     14.95 o
   2  10  14       33.35       25.16     10.09 o
   3  10  14        0.00        7.52      6.96 o
   4  10  14       38.30       38.46      6.88 o
   5  10  14        5.40        6.57      4.79 o
   6  10  14        1.31       -0.83      1.42 o
   7  10  14       57.57       90.80     11.95 o
   8  10  14       43.44       47.52      9.06 o
   9  10  14       44.11       42.81     10.72 o
  10  10  14       51.80       59.58     10.88 o
  11  10  14        0.18       -5.02      8.11 o
   3  11  14        1.88        7.79      7.04 o
   4  11  14      139.90      121.54     26.55 o
   5  11  14       78.99       83.79      8.27 o
   6  11  14       19.08       12.15      4.83 o
   7  11  14       16.81       26.55      8.62 o
   8  11  14      187.68      191.09     38.65 o
   9  11  14       62.30       55.15     11.51 o
  10  11  14       15.39       30.42     13.41 o
   6  12  14        4.24        4.15      3.13 o
   7  12  14        1.47       -7.56      7.91 o
   8  12  14       61.27       49.49     13.45 o
  -2  -7  15       46.78       41.06      5.53 o
  -1  -7  15        2.11        6.44      6.33 o
   0  -7  15      207.59      212.64     28.34 o
   1  -7  15       15.04       15.37      3.96 o
  -4  -6  15       49.15       42.25      8.74 o
  -3  -6  15        3.45        2.26      8.31 o
  -2  -6  15       93.30      100.25     11.47 o
  -1  -6  15       50.95       54.16      9.96 o
   0  -6  15        9.39       28.46      6.39 o
   1  -6  15       75.04       87.12     11.36 o
   2  -6  15        9.46       15.87      5.97 o
   3  -6  15        0.85       -1.52      4.55 o
  -4  -5  15       35.13       19.11      9.14 o
  -3  -5  15        3.64       12.90     11.20 o
  -2  -5  15       82.09       76.75     12.90 o
  -1  -5  15       76.10       73.82      9.46 o
   0  -5  15        4.57        6.43      4.61 o
   1  -5  15       85.58       85.58      9.03 o
   2  -5  15      164.66      130.48     13.78 o
   3  -5  15      111.07      101.45     13.44 o
   4  -5  15        6.89       15.80     12.50 o
   5  -5  15        0.01       14.42      4.27 o
  -5  -4  15       73.46       81.90     11.59 o
  -4  -4  15        0.10        4.67      8.78 o
  -3  -4  15        3.28        8.62      7.40 o
  -2  -4  15       17.80       26.43     14.64 o
  -1  -4  15        4.86        9.90      4.63 o
   0  -4  15        0.23        5.71     14.68 o
   1  -4  15      317.75      331.02     19.08 o
   2  -4  15      519.78      546.25     72.84 o
   3  -4  15      103.19      125.02     15.38 o
   4  -4  15      217.07      195.20     25.62 o
   5  -4  15        0.95        4.84      8.84 o
   6  -4  15       99.92      142.93     41.28 o
  -5  -3  15      204.77      269.78    129.89 o
  -4  -3  15        0.01       19.39      6.80 o
  -3  -3  15      184.23      171.43     13.81 o
  -2  -3  15       26.42       26.98     12.50 o
  -1  -3  15       86.39       75.88     10.21 o
   0  -3  15       55.92       55.36      9.00 o
   1  -3  15      103.45      123.02     27.67 o
   2  -3  15      133.05      153.11     17.45 o
   3  -3  15       25.74       34.70      5.58 o
   4  -3  15        3.15        6.48      3.48 o
   5  -3  15       19.86       17.34     11.37 o
   6  -3  15       10.18       10.98      4.25 o
   7  -3  15       98.78      104.22     16.62 o
  -5  -2  15       19.80       26.51      8.70 o
  -4  -2  15        0.57        8.31      7.79 o
  -3  -2  15       62.99       73.35     14.24 o
  -2  -2  15        2.01        2.02      2.77 o
  -1  -2  15        0.98       14.01      9.42 o
   0  -2  15        0.06        6.29      6.92 o
   1  -2  15       36.61       36.46      5.41 o
   2  -2  15      116.82      112.16     13.39 o
   3  -2  15       68.66       76.92     10.59 o
   4  -2  15        4.29       11.10      5.84 o
   5  -2  15      135.47      132.77     12.98 o
   6  -2  15       22.29       20.93      4.49 o
   7  -2  15       18.82        9.99      4.07 o
   8  -2  15        1.73        8.83      3.21 o
  -5  -1  15       32.33       28.64      6.77 o
  -4  -1  15        4.59        7.24      6.09 o
  -3  -1  15      206.81      186.82     26.74 o
  -2  -1  15      795.95      765.78    241.45 o
  -1  -1  15       21.18       19.62      6.01 o
   0  -1  15        0.23        5.54      6.77 o
   1  -1  15        3.96        9.45      4.84 o
   2  -1  15       84.73       86.30     16.02 o
   3  -1  15      113.96      103.77     14.42 o
   4  -1  15      104.60      110.15     14.06 o
   5  -1  15      569.73      503.13     38.24 o
   6  -1  15        7.24       12.74      5.76 o
   7  -1  15       46.06       39.84      9.93 o
   8  -1  15        2.98        0.87      8.35 o
   9  -1  15      160.25      200.47     37.58 o
  -5   0  15       22.65       24.41      8.07 o
  -4   0  15      301.09      321.92     34.18 o
  -3   0  15        0.11       10.92      5.42 o
  -2   0  15      291.35      261.51     13.41 o
  -1   0  15        9.80        6.84      4.04 o
   0   0  15       52.47       41.11      8.39 o
   1   0  15       56.53       43.64      7.00 o
   2   0  15       66.25       50.97      8.46 o
   3   0  15        0.02        7.76      3.54 o
   4   0  15       32.42       28.04      6.03 o
   5   0  15       50.43       34.89      4.40 o
   6   0  15       32.29       18.83      4.98 o
   7   0  15       16.35       16.36      3.97 o
   8   0  15      133.96      153.19     31.61 o
   9   0  15        2.37       14.04      8.98 o
  10   0  15        0.49       -0.20      8.39 o
  -4   1  15       10.01       12.66      5.18 o
  -3   1  15        1.15        8.23      4.51 o
  -2   1  15      143.60      131.31     12.70 o
  -1   1  15      119.66      131.03     14.76 o
   0   1  15      229.51      218.74     12.07 o
   1   1  15      168.67      193.94     25.60 o
   2   1  15       72.44       62.75     13.85 o
   3   1  15        6.82        9.93      3.61 o
   4   1  15      192.45      188.07     23.44 o
   5   1  15       94.63       78.93     10.38 o
   6   1  15       65.30       62.63     11.22 o
   7   1  15       21.16       28.76     11.95 o
   8   1  15        0.31       16.58      6.29 o
   9   1  15        4.40       13.89      7.99 o
  10   1  15       34.12       30.38     10.17 o
  -4   2  15      101.19       84.39     12.30 o
  -3   2  15        0.59       -1.86      6.21 o
  -2   2  15        2.91        7.32      4.00 o
  -1   2  15      140.07      124.47     13.57 o
   0   2  15      195.95      224.84     23.03 o
   1   2  15        0.21        6.05      5.10 o
   2   2  15        2.49        4.47      3.20 o
   3   2  15        7.50        7.99      2.54 o
   4   2  15        9.47       12.16      4.28 o
   5   2  15        3.69        3.23      1.00 o
   6   2  15        7.32        3.28      2.33 o
   7   2  15       39.15       49.73      9.38 o
   8   2  15       55.54       89.69     12.74 o
   9   2  15        0.74        2.77      6.65 o
  10   2  15       34.29       47.63     11.47 o
  11   2  15        9.12       19.58     14.95 o
  -4   3  15      103.27       77.46     17.72 o
  -3   3  15        1.23        6.61      4.35 o
  -2   3  15        8.32       14.16      6.96 o
  -1   3  15      275.98      230.10     19.07 o
   0   3  15       42.04       51.55      8.98 o
   1   3  15      151.62      142.43     21.28 o
   2   3  15        4.80       23.54      6.21 o
   3   3  15      201.90      203.47     76.67 o
   4   3  15       42.94       42.16      7.71 o
   5   3  15      164.75      165.55     10.13 o
   6   3  15       11.85        7.01      1.90 o
   7   3  15       53.72       45.99     13.97 o
   8   3  15      337.86      348.11     44.51 o
   9   3  15        1.92       11.59      8.51 o
  10   3  15        0.73       -1.19      5.86 o
  11   3  15        3.02        6.33      4.87 o
  -3   4  15       31.48       42.73      9.89 o
  -2   4  15       12.33        6.21      3.96 o
  -1   4  15      218.16      255.46     34.86 o
   0   4  15       65.12       54.28      7.24 o
   1   4  15       56.99       60.45     10.21 o
   2   4  15        7.61        6.96      4.55 o
   3   4  15       42.51       60.81     13.61 o
   4   4  15      291.51      237.93     22.87 o
   5   4  15      140.94      140.01     13.89 o
   6   4  15        2.85        4.80      2.39 o
   7   4  15        0.08        7.74      6.94 o
   8   4  15       57.14       49.64      8.78 o
   9   4  15       37.76       32.28      5.76 o
  10   4  15       25.90       31.33      8.07 o
  11   4  15       16.95       17.49      6.88 o
  -2   5  15        2.15       16.30      7.20 o
  -1   5  15       81.03       90.56     15.03 o
   0   5  15       75.09       94.40     11.00 o
   1   5  15      124.48      131.86     13.33 o
   2   5  15       24.21       28.96      5.86 o
   3   5  15       17.56       11.20      5.93 o
   4   5  15       11.94       15.63      3.88 o
   5   5  15       13.13        8.77      3.14 o
   6   5  15        0.32        5.75      2.47 o
   7   5  15       51.01       62.78      7.64 o
   8   5  15        5.31        7.62      6.39 o
   9   5  15      133.49      152.58     26.43 o
  10   5  15      196.20      235.75     20.65 o
  11   5  15        7.77        7.91      5.97 o
  12   5  15        4.98        3.56      4.39 o
  -2   6  15       19.79       18.24      7.79 o
  -1   6  15       21.74       27.58      7.00 o
   0   6  15       49.54       48.66      8.62 o
   1   6  15      112.49      124.27     14.95 o
   2   6  15      304.76      314.72     21.01 o
   3   6  15       72.99       71.06      8.23 o
   4   6  15        2.29        8.94      5.74 o
   5   6  15       13.61       10.56      4.87 o
   6   6  15        8.47        8.87      3.00 o
   7   6  15        0.21        9.93      6.53 o
   8   6  15        1.22        5.94      2.88 o
   9   6  15       37.16       38.09      6.49 o
  10   6  15        7.22        6.43      6.01 o
  11   6  15       90.16      101.21     13.19 o
  12   6  15       27.96       24.53      5.10 o
  -1   7  15      201.80      162.68     38.49 o
   0   7  15        7.04        6.25      7.99 o
   1   7  15       43.37       52.74      7.16 o
   2   7  15        4.16        9.14      4.31 o
   3   7  15        0.02        3.20      4.04 o
   4   7  15      289.04      351.83     10.88 o
   5   7  15        0.13       -0.71      2.49 o
   6   7  15        4.53        4.16      4.00 o
   7   7  15       97.12       68.09      8.90 o
   8   7  15        0.44       13.37      5.46 o
   9   7  15       46.34       59.62     11.63 o
  10   7  15       60.66       54.27      7.08 o
  11   7  15       88.27       98.09     13.49 o
  12   7  15        8.09        8.97      4.96 o
   0   8  15      156.20      158.29     17.57 o
   1   8  15      115.94      121.93     10.29 o
   2   8  15       12.92        3.56      4.11 o
   3   8  15      274.69      244.74     40.87 o
   4   8  15        7.80       19.50      6.53 o
   5   8  15       27.35       20.69      5.86 o
   6   8  15       79.23       85.66     21.60 o
   7   8  15        0.05        0.75      2.53 o
   8   8  15      153.31      177.95     16.89 o
   9   8  15       24.45       42.21     11.08 o
  10   8  15       25.21       31.97      7.71 o
  11   8  15        7.14        4.13      3.44 o
   1   9  15       21.31       21.25      5.54 o
   2   9  15        7.66       20.65      6.96 o
   3   9  15       13.63       18.87      9.89 o
   4   9  15      113.62       89.37     15.75 o
   5   9  15        2.29        9.65      4.83 o
   6   9  15      189.94      174.47     19.19 o
   7   9  15        0.32        6.01      7.28 o
   8   9  15       99.33      126.60     14.80 o
   9   9  15       10.06        5.18      6.92 o
  10   9  15        1.01        4.98      6.65 o
  11   9  15        7.19        6.17      6.92 o
   3  10  15        7.84        1.82      3.56 o
   4  10  15      118.57      126.72     19.62 o
   5  10  15      352.29      340.36    164.34 o
   6  10  15        5.33       -1.27      3.05 o
   7  10  15        5.00       11.08      6.49 o
   8  10  15        5.64       11.95      5.22 o
   9  10  15       16.33       17.65      8.66 o
  10  10  15       77.56      116.00     15.51 o
   5  11  15      118.15      107.69     15.23 o
   6  11  15      217.80      239.04     20.61 o
   7  11  15       50.25       84.98     15.39 o
   8  11  15       20.01       12.82      7.28 o
   9  11  15        3.34        3.88      8.51 o
  -1  -6  16       16.90       18.63      4.49 o
   0  -6  16       59.52       84.92      9.28 o
   1  -6  16       18.44       26.74      4.07 o
  -3  -5  16       27.63       22.16      8.59 o
  -2  -5  16        0.26        5.50      8.98 o
  -1  -5  16        8.44       20.23      4.47 o
   0  -5  16        8.14       10.03      4.28 o
   1  -5  16        4.01        3.26      6.37 o
   2  -5  16        4.76       14.76      5.64 o
   3  -5  16      188.57      189.10     22.35 o
  -3  -4  16       34.47       24.09      8.39 o
  -2  -4  16       21.11       19.11     11.32 o
  -1  -4  16       21.67       23.50      5.58 o
   0  -4  16       46.85       54.41     10.60 o
   1  -4  16      126.65      113.00     19.68 o
   2  -4  16      149.70      174.26     12.60 o
   3  -4  16      269.32      225.36     32.62 o
   4  -4  16       23.77       15.74      4.59 o
   5  -4  16       76.28       64.99     11.43 o
  -4  -3  16        3.99        3.28      7.16 o
  -3  -3  16       29.32       12.26      7.79 o
  -2  -3  16       19.85       14.40      8.19 o
  -1  -3  16       85.95       84.03     10.68 o
   0  -3  16      299.58      348.63     23.51 o
   1  -3  16      105.50       93.72      9.51 o
   2  -3  16       70.26       54.79      8.80 o
   3  -3  16        0.18        6.19      6.86 o
   4  -3  16        8.82       27.59      6.14 o
   5  -3  16       12.84       11.95      6.21 o
   6  -3  16        5.47       13.00      8.29 o
  -4  -2  16       38.58       42.29     11.95 o
  -3  -2  16       15.76       17.41      5.93 o
  -2  -2  16        5.87        8.31      5.50 o
  -1  -2  16        0.04        2.85      6.13 o
   0  -2  16        3.00        4.55      5.42 o
   1  -2  16       50.27       44.96      7.52 o
   2  -2  16       22.90       35.31      8.01 o
   3  -2  16       47.02       49.56     16.10 o
   4  -2  16       72.65       88.42     19.03 o
   5  -2  16      237.20      237.20     16.64 o
   6  -2  16        7.21        8.34      5.20 o
   7  -2  16       11.56       10.54      6.21 o
  -4  -1  16       11.45       23.70      9.06 o
  -3  -1  16        6.24       -1.74      6.53 o
  -2  -1  16      117.43      117.78     12.94 o
  -1  -1  16        0.07        3.01      6.37 o
   0  -1  16      120.83      113.47     10.13 o
   1  -1  16       12.01       11.32      6.96 o
   3  -1  16      138.14      131.61     14.38 o
   4  -1  16        4.18       10.03      4.47 o
   5  -1  16       92.91       88.05     11.53 o
   6  -1  16        2.85        5.59     11.89 o
   7  -1  16       42.62       21.65      5.47 o
   8  -1  16        0.39       10.48      5.70 o
  -4   0  16        0.57        9.73      4.71 o
  -3   0  16      142.51      109.99     14.36 o
  -2   0  16       47.87       34.26      7.60 o
  -1   0  16      123.58       87.71     10.84 o
   0   0  16       51.13       34.10      6.84 o
   1   0  16       20.04       29.59      7.91 o
   2   0  16        6.68        3.69      2.31 o
   3   0  16       58.40       40.38      6.62 o
   4   0  16      374.30      405.91     50.58 o
   5   0  16       39.93       39.34      4.87 o
   6   0  16       44.95       35.50      7.26 o
   7   0  16       74.81       90.20     12.26 o
   8   0  16       26.72       24.05      7.00 o
   9   0  16       41.18       58.28     16.85 o
  -3   1  16       50.80       67.26     12.15 o
  -2   1  16       65.56       76.63      9.97 o
  -1   1  16       98.71      138.27     18.71 o
   0   1  16        3.83       16.58      4.27 o
   1   1  16        0.02       -6.65      4.43 o
   2   1  16      283.52      294.90     30.50 o
   3   1  16       30.29       29.22      4.31 o
   4   1  16       48.36       41.67      4.21 o
   5   1  16       18.21        7.52      3.21 o
   6   1  16        0.99        1.69      3.40 o
   7   1  16       12.81       15.51      5.89 o
   8   1  16      270.24      346.65     30.54 o
   9   1  16        9.04      -10.21      7.40 o
  -3   2  16       83.15       94.08     13.89 o
  -2   2  16      195.28      220.05     19.94 o
  -1   2  16       34.14       31.53      7.87 o
   0   2  16       30.86       46.49      6.53 o
   1   2  16       97.74      125.38     10.33 o
   2   2  16        4.36        4.79      3.40 o
   3   2  16      107.86       84.32     12.48 o
   4   2  16       60.50       66.08     10.14 o
   5   2  16       14.80       17.00      5.91 o
   6   2  16       28.60       25.43      4.60 o
   7   2  16        4.97        3.64      4.04 o
   8   2  16       28.20       42.21     11.24 o
   9   2  16       23.60       28.17      9.69 o
  10   2  16       32.08       18.52      9.34 o
  -3   3  16       14.65       11.95      3.56 o
  -2   3  16       11.71       20.81      6.84 o
  -1   3  16       27.97       33.11      6.65 o
   0   3  16        1.31       -3.56      5.14 o
   1   3  16       21.19       23.82      6.69 o
   2   3  16        2.99        4.27      5.97 o
   3   3  16      251.69      258.78     23.74 o
   4   3  16      383.07      410.57     35.21 o
   5   3  16       33.97       34.03      3.62 o
   6   3  16      143.11      156.30     17.55 o
   7   3  16        5.12        6.84      5.10 o
   8   3  16      224.57      256.21     48.62 o
   9   3  16      247.21      297.36     32.84 o
  10   3  16        0.05       19.66      7.04 o
  -2   4  16      114.29      118.33     21.88 o
  -1   4  16       34.02       19.90      7.64 o
   0   4  16       11.17       11.16      4.23 o
   1   4  16       62.53       67.89     14.08 o
   2   4  16       13.00        5.10      2.57 o
   3   4  16      103.23       85.54     12.82 o
   4   4  16        4.09        4.85      1.78 o
   5   4  16      237.68      229.08     27.89 o
   6   4  16        6.42       10.02      3.01 o
   7   4  16       11.69        7.72      2.92 o
   8   4  16        4.12        7.34      2.44 o
   9   4  16        9.05       10.17      4.51 o
  10   4  16        0.09        3.64      3.96 o
  11   4  16       27.04       19.98     15.23 o
  -1   5  16        0.01       20.30      6.45 o
   0   5  16        6.81       13.85      6.65 o
   1   5  16       57.91       52.14     11.83 o
   2   5  16      366.18      372.37     31.85 o
   3   5  16       80.35       79.48     10.25 o
   4   5  16       58.62       42.13      8.55 o
   5   5  16       83.93       94.45      8.86 o
   6   5  16       26.90       27.91      5.72 o
   7   5  16       38.65       41.72      4.72 o
   8   5  16        8.46       10.70      3.30 o
   9   5  16        0.14       -1.03      6.82 o
  10   5  16       18.67       20.89      3.62 o
  11   5  16       82.76      100.05     16.10 o
  -1   6  16        5.90        6.73      4.79 o
   0   6  16       41.36       45.77     10.68 o
   1   6  16        0.05        3.01      5.30 o
   2   6  16        1.18        8.98      4.98 o
   3   6  16        0.03        4.39      2.33 o
   4   6  16        5.39        6.88      3.24 o
   5   6  16        0.30        2.72      2.77 o
   6   6  16       54.87       55.27      6.96 o
   7   6  16       85.31       87.43     10.56 o
   8   6  16        0.79        3.56      3.84 o
   9   6  16        0.56        8.50      8.33 o
  10   6  16       36.22       49.80     10.07 o
  11   6  16       24.34       29.73     10.52 o
   0   7  16       31.70       40.75     10.33 o
   1   7  16       46.02       70.86     10.48 o
   2   7  16        2.65        7.48      5.74 o
   3   7  16       81.61       95.90      9.85 o
   4   7  16       35.46       24.33      7.08 o
   5   7  16       69.18       51.51     13.02 o
   6   7  16       14.86        7.79      7.00 o
   7   7  16        4.80       15.35      6.29 o
   8   7  16       37.88       55.74     11.79 o
   9   7  16        0.00       11.39      5.78 o
  10   7  16       23.26       32.85      5.97 o
  11   7  16       56.19       66.32      8.97 o
   1   8  16        0.21       -9.08      6.05 o
   2   8  16       68.40       78.33     10.84 o
   3   8  16      138.41      129.45     21.72 o
   4   8  16      145.44      156.67     15.94 o
   5   8  16        1.21        3.56      4.27 o
   6   8  16      147.25      162.92     31.89 o
   7   8  16      192.24      171.31     26.78 o
   8   8  16       73.69       72.88      8.35 o
   9   8  16       18.67       30.31      6.61 o
  10   8  16        8.10       15.31      7.04 o
  11   8  16       47.83       42.13      6.96 o
   3   9  16       73.79       63.22      7.64 o
   4   9  16       56.45       45.42     11.20 o
   5   9  16        2.71        4.63      4.11 o
   7   9  16        7.62        4.83      5.89 o
   8   9  16        1.50        4.83      6.13 o
   9   9  16        0.52        1.74      5.78 o
  10   9  16       78.85      100.77     12.50 o
   5  10  16      242.58      248.46     27.38 o
   7  10  16       97.69      110.46     10.92 o
   8  10  16        4.24        2.61      5.93 o
  -1  -4  17      114.13      144.17     16.66 o
   0  -4  17       21.87       15.57      4.71 o
   1  -4  17       70.29       55.09      9.07 o
   2  -4  17        9.36       12.53      7.54 o
   3  -4  17       85.18       78.59      9.52 o
  -2  -3  17       32.68       24.69      6.17 o
  -1  -3  17        3.13        5.93      5.10 o
   0  -3  17      125.80      142.62     14.99 o
   1  -3  17       59.64       65.57     10.31 o
   2  -3  17       67.62       74.07      6.51 o
   3  -3  17      189.22      189.69     31.95 o
   4  -3  17       58.46       56.61     12.48 o
   5  -3  17        3.28       -3.44      4.19 o
  -2  -2  17       29.12       21.52      9.46 o
  -1  -2  17       19.62       13.10      7.12 o
   0  -2  17      233.61      220.01     37.82 o
   1  -2  17        9.89        9.77      5.12 o
   2  -2  17       34.05       20.64      3.98 o
   3  -2  17        6.04        5.48      5.93 o
   4  -2  17       16.20       23.14      9.24 o
   5  -2  17       65.92       71.35      9.31 o
   6  -2  17      129.92      125.44     29.83 o
  -2  -1  17       81.82       66.07     14.60 o
  -1  -1  17        0.03        4.00      4.15 o
   0  -1  17        0.18       -5.10      5.66 o
   1  -1  17        0.33        0.87      2.85 o
   2  -1  17      107.11      111.88     18.59 o
   3  -1  17        2.50        2.99      4.19 o
   4  -1  17        1.38        8.06      4.41 o
   5  -1  17        7.83        6.34      7.24 o
   6  -1  17        6.62        9.71      3.50 o
   7  -1  17       21.66       20.14      5.38 o
  -2   0  17       20.75       20.02      4.55 o
  -1   0  17       59.31       59.19     10.17 o
   0   0  17        9.69        8.47      6.61 o
   1   0  17        2.24       -2.22      4.83 o
   2   0  17      137.97      169.84     14.08 o
   3   0  17       58.89       50.35      7.59 o
   4   0  17       73.43       72.89     14.88 o
   5   0  17       34.63       39.82     10.17 o
   6   0  17        0.14        8.27      9.79 o
   7   0  17      101.67      115.09     25.80 o
   8   0  17       78.30       79.48     16.22 o
  -2   1  17        3.52       -2.97      5.70 o
  -1   1  17      203.47      191.56     26.55 o
   0   1  17       54.85       44.75      9.81 o
   1   1  17      126.11      124.50     25.28 o
   2   1  17      197.65      184.40     17.33 o
   3   1  17       68.82       49.22      9.69 o
   4   1  17       33.11       24.89      7.13 o
   5   1  17       18.08       22.81      6.43 o
   6   1  17        0.69        8.03      5.18 o
   7   1  17        9.98       20.61      6.41 o
   8   1  17       26.32       21.84     10.29 o
   9   1  17        2.75       -8.55      7.75 o
  -2   2  17        3.57       20.02      7.75 o
  -1   2  17        6.97        7.60      8.82 o
   0   2  17        0.19        8.82      4.67 o
   1   2  17        3.29       -6.41      4.27 o
   2   2  17       39.65       33.04      7.68 o
   3   2  17        1.62        7.71      4.07 o
   4   2  17      107.60       99.65      9.65 o
   5   2  17       10.45        2.81      2.50 o
   6   2  17        6.16       10.00      6.05 o
   7   2  17      113.46      163.95     28.84 o
   8   2  17       14.60       35.80      7.87 o
   9   2  17        1.18        4.75      4.91 o
  -1   3  17       86.46       78.77     13.65 o
   0   3  17        0.40       -2.81      4.98 o
   1   3  17      100.79      108.56     14.28 o
   2   3  17      133.64      138.87     16.38 o
   3   3  17        1.50        7.28      3.72 o
   4   3  17        5.85        4.63      2.14 o
   5   3  17       29.74       37.92      5.45 o
   6   3  17       41.62       32.60      9.14 o
   7   3  17       53.65       77.39     17.49 o
   8   3  17      294.38      341.43     51.83 o
   9   3  17       53.86       77.90     11.95 o
  -1   4  17        0.27       18.99     10.25 o
   1   4  17        1.49        6.84      3.64 o
   2   4  17      120.57       99.34     17.84 o
   3   4  17       22.29       25.36      6.80 o
   4   4  17       28.24        8.05      2.69 o
   5   4  17       31.21       27.31      4.45 o
   6   4  17        0.04       14.52      6.69 o
   7   4  17        0.56       -1.70      3.32 o
   8   4  17        0.23       -8.37      5.58 o
   9   4  17       54.98       59.78     12.82 o
  10   4  17        0.47        3.20      3.96 o
   0   5  17        1.93        6.41      4.75 o
   1   5  17       30.72       45.50      9.38 o
   2   5  17        5.70        7.12      4.00 o
   3   5  17       19.23       21.32      6.57 o
   4   5  17        3.63        5.78      3.05 o
   5   5  17      174.52      144.96     12.43 o
   6   5  17        7.27       12.26      4.51 o
   7   5  17       20.17       23.14      4.63 o
   8   5  17       27.29       22.97      4.33 o
   9   5  17       54.28       77.86     14.56 o
  10   5  17       75.32       89.37     11.20 o
   1   6  17       45.62       24.13      7.08 o
   2   6  17        0.02       -0.83      4.71 o
   3   6  17       68.87       61.60     13.02 o
   4   6  17       22.79       11.47      3.60 o
   5   6  17       17.27       22.51      4.20 o
   6   6  17       38.16       53.41      7.00 o
   7   6  17        1.66        4.11      3.60 o
   8   6  17       63.57       80.55     12.74 o
   9   6  17       20.42       19.64      4.85 o
  10   6  17        8.70        6.50      5.26 o
   2   7  17      166.65      186.86     18.71 o
   3   7  17       36.18       34.34      9.10 o
   5   7  17        1.54        1.62      2.26 o
   6   7  17       13.34       10.01      6.61 o
   7   7  17      142.57      171.11     11.91 o
   8   7  17       35.70       61.72     30.62 o
   9   7  17        5.12        9.14      4.19 o
  10   7  17       62.71       64.33     13.73 o
   3   8  17       67.27       58.55     15.55 o
   4   8  17        2.47        9.46      4.31 o
   5   8  17       44.45       37.15      7.24 o
   6   8  17        6.65       14.60      8.51 o
   7   8  17       12.01       14.36      6.53 o
   8   8  17       63.43      116.63     10.09 o
   9   8  17      192.19      274.65    131.82 o
   5   9  17       45.97       48.35      8.11 o
   6   9  17       15.53       19.58      9.46 o
   7   9  17        0.83        9.18      4.07 o
   8   9  17       73.57       93.09     12.66 o
   1  -3  18        0.00        1.72      4.29 o
   2  -3  18        3.83        9.94      4.59 o
   0  -2  18       38.27       20.89      6.37 o
   1  -2  18       31.02       51.63      9.89 o
   2  -2  18       84.43       67.97     12.90 o
   3  -2  18       24.11       13.79      5.80 o
   4  -2  18        2.64       12.14      4.43 o
  -1  -1  18       48.50       50.76      8.39 o
   0  -1  18       63.81       68.05     10.29 o
   2  -1  18       16.44       14.12      6.05 o
   3  -1  18       18.81       23.08      5.80 o
   4  -1  18       32.65       59.13     12.17 o
   5  -1  18        2.56       15.32      6.53 o
   6  -1  18       37.00       61.28     12.70 o
  -1   0  18       15.98       13.93      4.59 o
   0   0  18        2.44        8.59      5.10 o
   1   0  18      156.98      154.10     23.78 o
   2   0  18        1.71       -2.69      3.32 o
   3   0  18        5.20        9.33      6.98 o
   4   0  18       42.73       37.15      5.70 o
   5   0  18        7.35        8.39      3.18 o
   6   0  18       84.38       91.23     10.41 o
   7   0  18       67.62      116.00     17.68 o
  -1   1  18        0.07        8.39      6.45 o
   0   1  18       52.80       60.69     30.42 o
   1   1  18        4.84        8.98      7.20 o
   2   1  18        0.97        8.35      3.96 o
   3   1  18       57.07       37.58      8.15 o
   4   1  18      102.00       70.01     10.94 o
   5   1  18        4.40       10.14      4.03 o
   6   1  18       14.99        6.25      4.55 o
   7   1  18       76.56       91.98     12.11 o
   0   2  18        5.85       14.28      6.01 o
   1   2  18        9.05        6.77      5.10 o
   2   2  18        8.30        4.83      3.36 o
   3   2  18       70.18       54.52      8.23 o
   4   2  18        2.52        3.68      2.37 o
   5   2  18       10.05       16.46      9.42 o
   6   2  18        0.16       18.24      6.53 o
   7   2  18        0.78        7.00      7.91 o
   8   2  18      148.19      205.93     31.29 o
   0   3  18       54.07       70.54     15.23 o
   1   3  18       21.15       24.65      6.13 o
   2   3  18      236.22      222.38     29.04 o
   3   3  18       23.26       26.39      5.42 o
   4   3  18       18.86       11.71      4.51 o
   5   3  18       16.86        6.65      3.09 o
   6   3  18       61.64       79.13     16.77 o
   7   3  18        5.47       17.49      6.49 o
   8   3  18       17.69       30.27      7.28 o
   1   4  18        9.76        4.91      4.91 o
   2   4  18        2.39        2.65      2.85 o
   3   4  18        0.90       -1.35      3.01 o
   4   4  18        2.82        4.15      2.37 o
   5   4  18       13.27       10.33      5.10 o
   7   4  18       11.51       33.59      9.14 o
   8   4  18       28.05       25.80     11.67 o
   9   4  18       12.96        9.85      5.97 o
   1   5  18       23.09       28.68      6.69 o
   2   5  18        6.84        0.63      2.93 o
   3   5  18       10.93       12.86      4.55 o
   4   5  18       11.90        8.27      3.68 o
   5   5  18       10.00        8.49      2.63 o
   8   5  18        0.65        6.88      5.42 o
   9   5  18       96.78      101.08     16.38 o
   2   6  18       79.50       96.65     15.63 o
   3   6  18       45.93       36.67      6.77 o
   4   6  18      329.86      294.47    142.86 o
   5   6  18       61.39       49.79      7.61 o
   6   6  18       14.32       11.83      4.00 o
   7   6  18        1.50        0.51      2.89 o
   4   7  18        1.55        8.19      5.54 o
   5   7  18      104.19      111.21      9.34 o
   6   7  18        3.22        1.11      2.97 o
   7   7  18        0.11       18.36      7.44 o
   8   7  18        1.32       -2.29      3.64 o
   6   8  18        2.81        1.54      4.55 o
   7   8  18       19.22        4.75      5.26 o
   2   0  19        0.21        2.57      4.35 o
   3   0  19        0.10        4.00      3.72 o
   4   0  19        3.16       -0.67      3.20 o
   2   1  19       67.47       52.54      7.60 o
   3   1  19       13.10        7.95      5.50 o
   4   1  19        8.30       15.31      5.97 o
   5   1  19        0.70       10.11      6.17 o
   2   2  19        0.03        4.55      3.68 o
   3   2  19        5.19       10.44      4.15 o
   5   2  19       20.03       11.32      4.83 o
   6   2  19        3.20        5.50      4.15 o
   2   3  19      130.95      123.99     19.62 o
   3   3  19       24.36       21.80      5.89 o
   4   3  19       50.68       40.83      9.02 o
   6   3  19       98.00      114.61     16.74 o
   3   4  19       15.23       26.11      4.31 o
   4   4  19        0.01        4.87      3.68 o
   4   5  19       30.88       31.73      5.38 o
 
