# Supplementary material for: The co-crystal N,N′-bis­[(pyridin-1-ium-2-yl)meth­yl]ethane­dithio­amide bis­(2,6-di­nitro­benzoate)–2,6-di­nitro­benzoic acid (1/4)
Source: Acta Crystallogr Sect E Struct Rep Online. 2013 Sep 4;69(Pt 10):o1506–7. doi: 10.1107/S1600536813023490 (PMC3790379; doi:10.1107/S1600536813023490)
Supplement: Supplementary file 3 [file e-69-o1506-Isup3.cml]

<?xml version="1.0" encoding="UTF-8"?>
<cml convention="cmlDict:cmllite" xmlns="http://www.xml-cml.org/schema" xmlns:cmlDict="http://www.xml-cml.org/dictionary/cml/" xmlns:nameDict="http://www.xml-cml.org/dictionary/cml/name/">
  <molecule id="m1">
    <name dictRef="nameDict:unknown">N^{1},N^{2}-Bis[(pyridin-1-ium-2-yl)methyl]ethanebis(thioamide) bis(2,6-dinitrobenzoate) tetrakis(2,6-dinitrobenzoic acid)</name>
    <atomArray>
      <atom id="a1" elementType="N" formalCharge="1">
        <label value="1" dictRef="cmlDict:locant"/>
        <label value="N" dictRef="cmlDict:locant"/>
      </atom>
      <atom id="a2" elementType="C" hydrogenCount="0">
        <label value="2" dictRef="cmlDict:locant"/>
      </atom>
      <atom id="a3" elementType="C">
        <label value="3" dictRef="cmlDict:locant"/>
      </atom>
      <atom id="a4" elementType="C">
        <label value="4" dictRef="cmlDict:locant"/>
      </atom>
      <atom id="a5" elementType="C">
        <label value="5" dictRef="cmlDict:locant"/>
      </atom>
      <atom id="a6" elementType="C">
        <label value="6" dictRef="cmlDict:locant"/>
      </atom>
      <atom id="a117" elementType="H"/>
      <atom id="a118" elementType="H"/>
      <atom id="a119" elementType="H"/>
      <atom id="a120" elementType="H"/>
      <atom id="a121" elementType="H"/>
      <atom id="a7" elementType="C">
        <label value="1" dictRef="cmlDict:locant"/>
        <label value="C" dictRef="cmlDict:locant"/>
      </atom>
      <atom id="a122" elementType="H"/>
      <atom id="a123" elementType="H"/>
      <atom id="a8" elementType="C" hydrogenCount="0">
        <label value="1" dictRef="cmlDict:locant"/>
      </atom>
      <atom id="a9" elementType="C" hydrogenCount="0">
        <label value="2" dictRef="cmlDict:locant"/>
      </atom>
      <atom id="a11" elementType="S" hydrogenCount="0">
        <label value="S" dictRef="cmlDict:locant"/>
      </atom>
      <atom id="a12" elementType="N">
        <label value="N" dictRef="cmlDict:locant"/>
      </atom>
      <atom id="a14" elementType="S" hydrogenCount="0">
        <label value="S'" dictRef="cmlDict:locant"/>
      </atom>
      <atom id="a15" elementType="N">
        <label value="N'" dictRef="cmlDict:locant"/>
      </atom>
      <atom id="a124" elementType="H"/>
      <atom id="a125" elementType="H"/>
      <atom id="a18" elementType="N" formalCharge="1" hydrogenCount="0">
        <label value="N" dictRef="cmlDict:locant"/>
      </atom>
      <atom id="a19" elementType="O" hydrogenCount="0">
        <label value="O" dictRef="cmlDict:locant"/>
      </atom>
      <atom id="a20" elementType="O" formalCharge="-1" hydrogenCount="0">
        <label value="O'" dictRef="cmlDict:locant"/>
      </atom>
      <atom id="a21" elementType="C" hydrogenCount="0">
        <label value="alpha" dictRef="cmlDict:locant"/>
      </atom>
      <atom id="a22" elementType="C" hydrogenCount="0">
        <label value="1" dictRef="cmlDict:locant"/>
      </atom>
      <atom id="a23" elementType="C" hydrogenCount="0">
        <label value="2" dictRef="cmlDict:locant"/>
      </atom>
      <atom id="a24" elementType="C">
        <label value="3" dictRef="cmlDict:locant"/>
      </atom>
      <atom id="a25" elementType="C">
        <label value="4" dictRef="cmlDict:locant"/>
      </atom>
      <atom id="a26" elementType="C">
        <label value="5" dictRef="cmlDict:locant"/>
      </atom>
      <atom id="a27" elementType="C" hydrogenCount="0">
        <label value="6" dictRef="cmlDict:locant"/>
      </atom>
      <atom id="a29" elementType="O" hydrogenCount="0">
        <label value="O'" dictRef="cmlDict:locant"/>
      </atom>
      <atom id="a30" elementType="O" formalCharge="-1" hydrogenCount="0">
        <label value="O" dictRef="cmlDict:locant"/>
      </atom>
      <atom id="a126" elementType="H"/>
      <atom id="a127" elementType="H"/>
      <atom id="a128" elementType="H"/>
      <atom id="a31" elementType="N" formalCharge="1" hydrogenCount="0">
        <label value="N" dictRef="cmlDict:locant"/>
      </atom>
      <atom id="a32" elementType="O" hydrogenCount="0">
        <label value="O" dictRef="cmlDict:locant"/>
      </atom>
      <atom id="a33" elementType="O" formalCharge="-1" hydrogenCount="0">
        <label value="O'" dictRef="cmlDict:locant"/>
      </atom>
      <atom id="a34" elementType="C" hydrogenCount="0">
        <label value="alpha" dictRef="cmlDict:locant"/>
      </atom>
      <atom id="a35" elementType="C" hydrogenCount="0">
        <label value="1" dictRef="cmlDict:locant"/>
      </atom>
      <atom id="a36" elementType="C" hydrogenCount="0">
        <label value="2" dictRef="cmlDict:locant"/>
      </atom>
      <atom id="a37" elementType="C">
        <label value="3" dictRef="cmlDict:locant"/>
      </atom>
      <atom id="a38" elementType="C">
        <label value="4" dictRef="cmlDict:locant"/>
      </atom>
      <atom id="a39" elementType="C">
        <label value="5" dictRef="cmlDict:locant"/>
      </atom>
      <atom id="a40" elementType="C" hydrogenCount="0">
        <label value="6" dictRef="cmlDict:locant"/>
      </atom>
      <atom id="a41" elementType="O" hydrogenCount="0">
        <label value="O'" dictRef="cmlDict:locant"/>
      </atom>
      <atom id="a42" elementType="O" formalCharge="-1" hydrogenCount="0">
        <label value="O" dictRef="cmlDict:locant"/>
      </atom>
      <atom id="a129" elementType="H"/>
      <atom id="a130" elementType="H"/>
      <atom id="a131" elementType="H"/>
      <atom id="a43" elementType="N" formalCharge="1" hydrogenCount="0">
        <label value="N" dictRef="cmlDict:locant"/>
      </atom>
      <atom id="a44" elementType="O" hydrogenCount="0">
        <label value="O" dictRef="cmlDict:locant"/>
      </atom>
      <atom id="a45" elementType="O" formalCharge="-1" hydrogenCount="0">
        <label value="O'" dictRef="cmlDict:locant"/>
      </atom>
      <atom id="a46" elementType="C" hydrogenCount="0">
        <label value="alpha" dictRef="cmlDict:locant"/>
      </atom>
      <atom id="a47" elementType="C" hydrogenCount="0">
        <label value="1" dictRef="cmlDict:locant"/>
      </atom>
      <atom id="a48" elementType="C" hydrogenCount="0">
        <label value="2" dictRef="cmlDict:locant"/>
      </atom>
      <atom id="a49" elementType="C">
        <label value="3" dictRef="cmlDict:locant"/>
      </atom>
      <atom id="a50" elementType="C">
        <label value="4" dictRef="cmlDict:locant"/>
      </atom>
      <atom id="a51" elementType="C">
        <label value="5" dictRef="cmlDict:locant"/>
      </atom>
      <atom id="a52" elementType="C" hydrogenCount="0">
        <label value="6" dictRef="cmlDict:locant"/>
      </atom>
      <atom id="a54" elementType="O" hydrogenCount="0">
        <label value="O'" dictRef="cmlDict:locant"/>
      </atom>
      <atom id="a55" elementType="O">
        <label value="O" dictRef="cmlDict:locant"/>
      </atom>
      <atom id="a132" elementType="H"/>
      <atom id="a133" elementType="H"/>
      <atom id="a134" elementType="H"/>
      <atom id="a135" elementType="H"/>
      <atom id="a56" elementType="N" formalCharge="1" hydrogenCount="0">
        <label value="N" dictRef="cmlDict:locant"/>
      </atom>
      <atom id="a57" elementType="O" hydrogenCount="0">
        <label value="O" dictRef="cmlDict:locant"/>
      </atom>
      <atom id="a58" elementType="O" formalCharge="-1" hydrogenCount="0">
        <label value="O'" dictRef="cmlDict:locant"/>
      </atom>
      <atom id="a59" elementType="C" hydrogenCount="0">
        <label value="alpha" dictRef="cmlDict:locant"/>
      </atom>
      <atom id="a60" elementType="C" hydrogenCount="0">
        <label value="1" dictRef="cmlDict:locant"/>
      </atom>
      <atom id="a61" elementType="C" hydrogenCount="0">
        <label value="2" dictRef="cmlDict:locant"/>
      </atom>
      <atom id="a62" elementType="C">
        <label value="3" dictRef="cmlDict:locant"/>
      </atom>
      <atom id="a63" elementType="C">
        <label value="4" dictRef="cmlDict:locant"/>
      </atom>
      <atom id="a64" elementType="C">
        <label value="5" dictRef="cmlDict:locant"/>
      </atom>
      <atom id="a65" elementType="C" hydrogenCount="0">
        <label value="6" dictRef="cmlDict:locant"/>
      </atom>
      <atom id="a66" elementType="O" hydrogenCount="0">
        <label value="O'" dictRef="cmlDict:locant"/>
      </atom>
      <atom id="a67" elementType="O">
        <label value="O" dictRef="cmlDict:locant"/>
      </atom>
      <atom id="a136" elementType="H"/>
      <atom id="a137" elementType="H"/>
      <atom id="a138" elementType="H"/>
      <atom id="a139" elementType="H"/>
      <atom id="a68" elementType="N" formalCharge="1" hydrogenCount="0">
        <label value="N" dictRef="cmlDict:locant"/>
      </atom>
      <atom id="a69" elementType="O" hydrogenCount="0">
        <label value="O" dictRef="cmlDict:locant"/>
      </atom>
      <atom id="a70" elementType="O" formalCharge="-1" hydrogenCount="0">
        <label value="O'" dictRef="cmlDict:locant"/>
      </atom>
      <atom id="a71" elementType="C" hydrogenCount="0">
        <label value="alpha" dictRef="cmlDict:locant"/>
      </atom>
      <atom id="a72" elementType="C" hydrogenCount="0">
        <label value="1" dictRef="cmlDict:locant"/>
      </atom>
      <atom id="a73" elementType="C" hydrogenCount="0">
        <label value="2" dictRef="cmlDict:locant"/>
      </atom>
      <atom id="a74" elementType="C">
        <label value="3" dictRef="cmlDict:locant"/>
      </atom>
      <atom id="a75" elementType="C">
        <label value="4" dictRef="cmlDict:locant"/>
      </atom>
      <atom id="a76" elementType="C">
        <label value="5" dictRef="cmlDict:locant"/>
      </atom>
      <atom id="a77" elementType="C" hydrogenCount="0">
        <label value="6" dictRef="cmlDict:locant"/>
      </atom>
      <atom id="a78" elementType="O" hydrogenCount="0">
        <label value="O'" dictRef="cmlDict:locant"/>
      </atom>
      <atom id="a79" elementType="O">
        <label value="O" dictRef="cmlDict:locant"/>
      </atom>
      <atom id="a140" elementType="H"/>
      <atom id="a141" elementType="H"/>
      <atom id="a142" elementType="H"/>
      <atom id="a143" elementType="H"/>
      <atom id="a80" elementType="N" formalCharge="1" hydrogenCount="0">
        <label value="N" dictRef="cmlDict:locant"/>
      </atom>
      <atom id="a81" elementType="O" hydrogenCount="0">
        <label value="O" dictRef="cmlDict:locant"/>
      </atom>
      <atom id="a82" elementType="O" formalCharge="-1" hydrogenCount="0">
        <label value="O'" dictRef="cmlDict:locant"/>
      </atom>
      <atom id="a83" elementType="C" hydrogenCount="0">
        <label value="alpha" dictRef="cmlDict:locant"/>
      </atom>
      <atom id="a84" elementType="C" hydrogenCount="0">
        <label value="1" dictRef="cmlDict:locant"/>
      </atom>
      <atom id="a85" elementType="C" hydrogenCount="0">
        <label value="2" dictRef="cmlDict:locant"/>
      </atom>
      <atom id="a86" elementType="C">
        <label value="3" dictRef="cmlDict:locant"/>
      </atom>
      <atom id="a87" elementType="C">
        <label value="4" dictRef="cmlDict:locant"/>
      </atom>
      <atom id="a88" elementType="C">
        <label value="5" dictRef="cmlDict:locant"/>
      </atom>
      <atom id="a89" elementType="C" hydrogenCount="0">
        <label value="6" dictRef="cmlDict:locant"/>
      </atom>
      <atom id="a90" elementType="O" hydrogenCount="0">
        <label value="O'" dictRef="cmlDict:locant"/>
      </atom>
      <atom id="a91" elementType="O">
        <label value="O" dictRef="cmlDict:locant"/>
      </atom>
      <atom id="a144" elementType="H"/>
      <atom id="a145" elementType="H"/>
      <atom id="a146" elementType="H"/>
      <atom id="a147" elementType="H"/>
      <atom id="a92" elementType="N" formalCharge="1">
        <label value="1'" dictRef="cmlDict:locant"/>
        <label value="N'" dictRef="cmlDict:locant"/>
      </atom>
      <atom id="a93" elementType="C" hydrogenCount="0">
        <label value="2'" dictRef="cmlDict:locant"/>
      </atom>
      <atom id="a94" elementType="C">
        <label value="3'" dictRef="cmlDict:locant"/>
      </atom>
      <atom id="a95" elementType="C">
        <label value="4'" dictRef="cmlDict:locant"/>
      </atom>
      <atom id="a96" elementType="C">
        <label value="5'" dictRef="cmlDict:locant"/>
      </atom>
      <atom id="a97" elementType="C">
        <label value="6'" dictRef="cmlDict:locant"/>
      </atom>
      <atom id="a148" elementType="H"/>
      <atom id="a149" elementType="H"/>
      <atom id="a150" elementType="H"/>
      <atom id="a151" elementType="H"/>
      <atom id="a152" elementType="H"/>
      <atom id="a98" elementType="C">
        <label value="1'" dictRef="cmlDict:locant"/>
        <label value="C'" dictRef="cmlDict:locant"/>
      </atom>
      <atom id="a153" elementType="H"/>
      <atom id="a154" elementType="H"/>
      <atom id="a99" elementType="N" formalCharge="1" hydrogenCount="0">
        <label value="N'" dictRef="cmlDict:locant"/>
      </atom>
      <atom id="a100" elementType="O" hydrogenCount="0">
        <label value="O'" dictRef="cmlDict:locant"/>
      </atom>
      <atom id="a101" elementType="O" formalCharge="-1" hydrogenCount="0">
        <label value="O''" dictRef="cmlDict:locant"/>
      </atom>
      <atom id="a102" elementType="N" formalCharge="1" hydrogenCount="0">
        <label value="N'" dictRef="cmlDict:locant"/>
      </atom>
      <atom id="a103" elementType="O" hydrogenCount="0">
        <label value="O'" dictRef="cmlDict:locant"/>
      </atom>
      <atom id="a104" elementType="O" formalCharge="-1" hydrogenCount="0">
        <label value="O''" dictRef="cmlDict:locant"/>
      </atom>
      <atom id="a105" elementType="N" formalCharge="1" hydrogenCount="0">
        <label value="N'" dictRef="cmlDict:locant"/>
      </atom>
      <atom id="a106" elementType="O" hydrogenCount="0">
        <label value="O'" dictRef="cmlDict:locant"/>
      </atom>
      <atom id="a107" elementType="O" formalCharge="-1" hydrogenCount="0">
        <label value="O''" dictRef="cmlDict:locant"/>
      </atom>
      <atom id="a108" elementType="N" formalCharge="1" hydrogenCount="0">
        <label value="N'" dictRef="cmlDict:locant"/>
      </atom>
      <atom id="a109" elementType="O" hydrogenCount="0">
        <label value="O'" dictRef="cmlDict:locant"/>
      </atom>
      <atom id="a110" elementType="O" formalCharge="-1" hydrogenCount="0">
        <label value="O''" dictRef="cmlDict:locant"/>
      </atom>
      <atom id="a111" elementType="N" formalCharge="1" hydrogenCount="0">
        <label value="N'" dictRef="cmlDict:locant"/>
      </atom>
      <atom id="a112" elementType="O" hydrogenCount="0">
        <label value="O'" dictRef="cmlDict:locant"/>
      </atom>
      <atom id="a113" elementType="O" formalCharge="-1" hydrogenCount="0">
        <label value="O''" dictRef="cmlDict:locant"/>
      </atom>
      <atom id="a114" elementType="N" formalCharge="1" hydrogenCount="0">
        <label value="N'" dictRef="cmlDict:locant"/>
      </atom>
      <atom id="a115" elementType="O" hydrogenCount="0">
        <label value="O'" dictRef="cmlDict:locant"/>
      </atom>
      <atom id="a116" elementType="O" formalCharge="-1" hydrogenCount="0">
        <label value="O''" dictRef="cmlDict:locant"/>
      </atom>
    </atomArray>
    <bondArray>
      <bond id="a1_a2" atomRefs2="a1 a2" order="D"/>
      <bond id="a2_a3" atomRefs2="a2 a3" order="S"/>
      <bond id="a3_a4" atomRefs2="a3 a4" order="D"/>
      <bond id="a4_a5" atomRefs2="a4 a5" order="S"/>
      <bond id="a5_a6" atomRefs2="a5 a6" order="D"/>
      <bond id="a6_a1" atomRefs2="a6 a1" order="S"/>
      <bond id="a1_a117" atomRefs2="a1 a117" order="S"/>
      <bond id="a3_a118" atomRefs2="a3 a118" order="S"/>
      <bond id="a4_a119" atomRefs2="a4 a119" order="S"/>
      <bond id="a5_a120" atomRefs2="a5 a120" order="S"/>
      <bond id="a6_a121" atomRefs2="a6 a121" order="S"/>
      <bond id="a7_a122" atomRefs2="a7 a122" order="S"/>
      <bond id="a7_a123" atomRefs2="a7 a123" order="S"/>
      <bond id="a2_a7" atomRefs2="a2 a7" order="S"/>
      <bond id="a8_a9" atomRefs2="a8 a9" order="S"/>
      <bond id="a8_a11" atomRefs2="a8 a11" order="D"/>
      <bond id="a8_a12" atomRefs2="a8 a12" order="S"/>
      <bond id="a9_a14" atomRefs2="a9 a14" order="D"/>
      <bond id="a9_a15" atomRefs2="a9 a15" order="S"/>
      <bond id="a12_a124" atomRefs2="a12 a124" order="S"/>
      <bond id="a15_a125" atomRefs2="a15 a125" order="S"/>
      <bond id="a7_a12" atomRefs2="a7 a12" order="S"/>
      <bond id="a18_a19" atomRefs2="a18 a19" order="D"/>
      <bond id="a18_a20" atomRefs2="a18 a20" order="S"/>
      <bond id="a21_a22" atomRefs2="a21 a22" order="S"/>
      <bond id="a22_a23" atomRefs2="a22 a23" order="D"/>
      <bond id="a23_a24" atomRefs2="a23 a24" order="S"/>
      <bond id="a24_a25" atomRefs2="a24 a25" order="D"/>
      <bond id="a25_a26" atomRefs2="a25 a26" order="S"/>
      <bond id="a26_a27" atomRefs2="a26 a27" order="D"/>
      <bond id="a22_a27" atomRefs2="a22 a27" order="S"/>
      <bond id="a21_a29" atomRefs2="a21 a29" order="D"/>
      <bond id="a21_a30" atomRefs2="a21 a30" order="S"/>
      <bond id="a24_a126" atomRefs2="a24 a126" order="S"/>
      <bond id="a25_a127" atomRefs2="a25 a127" order="S"/>
      <bond id="a26_a128" atomRefs2="a26 a128" order="S"/>
      <bond id="a18_a23" atomRefs2="a18 a23" order="S"/>
      <bond id="a31_a32" atomRefs2="a31 a32" order="D"/>
      <bond id="a31_a33" atomRefs2="a31 a33" order="S"/>
      <bond id="a34_a35" atomRefs2="a34 a35" order="S"/>
      <bond id="a35_a36" atomRefs2="a35 a36" order="D"/>
      <bond id="a36_a37" atomRefs2="a36 a37" order="S"/>
      <bond id="a37_a38" atomRefs2="a37 a38" order="D"/>
      <bond id="a38_a39" atomRefs2="a38 a39" order="S"/>
      <bond id="a39_a40" atomRefs2="a39 a40" order="D"/>
      <bond id="a35_a40" atomRefs2="a35 a40" order="S"/>
      <bond id="a34_a41" atomRefs2="a34 a41" order="D"/>
      <bond id="a34_a42" atomRefs2="a34 a42" order="S"/>
      <bond id="a37_a129" atomRefs2="a37 a129" order="S"/>
      <bond id="a38_a130" atomRefs2="a38 a130" order="S"/>
      <bond id="a39_a131" atomRefs2="a39 a131" order="S"/>
      <bond id="a31_a36" atomRefs2="a31 a36" order="S"/>
      <bond id="a43_a44" atomRefs2="a43 a44" order="D"/>
      <bond id="a43_a45" atomRefs2="a43 a45" order="S"/>
      <bond id="a46_a47" atomRefs2="a46 a47" order="S"/>
      <bond id="a47_a48" atomRefs2="a47 a48" order="D"/>
      <bond id="a48_a49" atomRefs2="a48 a49" order="S"/>
      <bond id="a49_a50" atomRefs2="a49 a50" order="D"/>
      <bond id="a50_a51" atomRefs2="a50 a51" order="S"/>
      <bond id="a51_a52" atomRefs2="a51 a52" order="D"/>
      <bond id="a47_a52" atomRefs2="a47 a52" order="S"/>
      <bond id="a46_a54" atomRefs2="a46 a54" order="D"/>
      <bond id="a46_a55" atomRefs2="a46 a55" order="S"/>
      <bond id="a49_a132" atomRefs2="a49 a132" order="S"/>
      <bond id="a50_a133" atomRefs2="a50 a133" order="S"/>
      <bond id="a51_a134" atomRefs2="a51 a134" order="S"/>
      <bond id="a55_a135" atomRefs2="a55 a135" order="S"/>
      <bond id="a43_a48" atomRefs2="a43 a48" order="S"/>
      <bond id="a56_a57" atomRefs2="a56 a57" order="D"/>
      <bond id="a56_a58" atomRefs2="a56 a58" order="S"/>
      <bond id="a59_a60" atomRefs2="a59 a60" order="S"/>
      <bond id="a60_a61" atomRefs2="a60 a61" order="D"/>
      <bond id="a61_a62" atomRefs2="a61 a62" order="S"/>
      <bond id="a62_a63" atomRefs2="a62 a63" order="D"/>
      <bond id="a63_a64" atomRefs2="a63 a64" order="S"/>
      <bond id="a64_a65" atomRefs2="a64 a65" order="D"/>
      <bond id="a60_a65" atomRefs2="a60 a65" order="S"/>
      <bond id="a59_a66" atomRefs2="a59 a66" order="D"/>
      <bond id="a59_a67" atomRefs2="a59 a67" order="S"/>
      <bond id="a62_a136" atomRefs2="a62 a136" order="S"/>
      <bond id="a63_a137" atomRefs2="a63 a137" order="S"/>
      <bond id="a64_a138" atomRefs2="a64 a138" order="S"/>
      <bond id="a67_a139" atomRefs2="a67 a139" order="S"/>
      <bond id="a56_a61" atomRefs2="a56 a61" order="S"/>
      <bond id="a68_a69" atomRefs2="a68 a69" order="D"/>
      <bond id="a68_a70" atomRefs2="a68 a70" order="S"/>
      <bond id="a71_a72" atomRefs2="a71 a72" order="S"/>
      <bond id="a72_a73" atomRefs2="a72 a73" order="D"/>
      <bond id="a73_a74" atomRefs2="a73 a74" order="S"/>
      <bond id="a74_a75" atomRefs2="a74 a75" order="D"/>
      <bond id="a75_a76" atomRefs2="a75 a76" order="S"/>
      <bond id="a76_a77" atomRefs2="a76 a77" order="D"/>
      <bond id="a72_a77" atomRefs2="a72 a77" order="S"/>
      <bond id="a71_a78" atomRefs2="a71 a78" order="D"/>
      <bond id="a71_a79" atomRefs2="a71 a79" order="S"/>
      <bond id="a74_a140" atomRefs2="a74 a140" order="S"/>
      <bond id="a75_a141" atomRefs2="a75 a141" order="S"/>
      <bond id="a76_a142" atomRefs2="a76 a142" order="S"/>
      <bond id="a79_a143" atomRefs2="a79 a143" order="S"/>
      <bond id="a68_a73" atomRefs2="a68 a73" order="S"/>
      <bond id="a80_a81" atomRefs2="a80 a81" order="D"/>
      <bond id="a80_a82" atomRefs2="a80 a82" order="S"/>
      <bond id="a83_a84" atomRefs2="a83 a84" order="S"/>
      <bond id="a84_a85" atomRefs2="a84 a85" order="D"/>
      <bond id="a85_a86" atomRefs2="a85 a86" order="S"/>
      <bond id="a86_a87" atomRefs2="a86 a87" order="D"/>
      <bond id="a87_a88" atomRefs2="a87 a88" order="S"/>
      <bond id="a88_a89" atomRefs2="a88 a89" order="D"/>
      <bond id="a84_a89" atomRefs2="a84 a89" order="S"/>
      <bond id="a83_a90" atomRefs2="a83 a90" order="D"/>
      <bond id="a83_a91" atomRefs2="a83 a91" order="S"/>
      <bond id="a86_a144" atomRefs2="a86 a144" order="S"/>
      <bond id="a87_a145" atomRefs2="a87 a145" order="S"/>
      <bond id="a88_a146" atomRefs2="a88 a146" order="S"/>
      <bond id="a91_a147" atomRefs2="a91 a147" order="S"/>
      <bond id="a80_a85" atomRefs2="a80 a85" order="S"/>
      <bond id="a92_a93" atomRefs2="a92 a93" order="D"/>
      <bond id="a93_a94" atomRefs2="a93 a94" order="S"/>
      <bond id="a94_a95" atomRefs2="a94 a95" order="D"/>
      <bond id="a95_a96" atomRefs2="a95 a96" order="S"/>
      <bond id="a96_a97" atomRefs2="a96 a97" order="D"/>
      <bond id="a97_a92" atomRefs2="a97 a92" order="S"/>
      <bond id="a92_a148" atomRefs2="a92 a148" order="S"/>
      <bond id="a94_a149" atomRefs2="a94 a149" order="S"/>
      <bond id="a95_a150" atomRefs2="a95 a150" order="S"/>
      <bond id="a96_a151" atomRefs2="a96 a151" order="S"/>
      <bond id="a97_a152" atomRefs2="a97 a152" order="S"/>
      <bond id="a98_a153" atomRefs2="a98 a153" order="S"/>
      <bond id="a98_a154" atomRefs2="a98 a154" order="S"/>
      <bond id="a98_a15" atomRefs2="a98 a15" order="S"/>
      <bond id="a93_a98" atomRefs2="a93 a98" order="S"/>
      <bond id="a99_a100" atomRefs2="a99 a100" order="D"/>
      <bond id="a99_a101" atomRefs2="a99 a101" order="S"/>
      <bond id="a99_a27" atomRefs2="a99 a27" order="S"/>
      <bond id="a102_a103" atomRefs2="a102 a103" order="D"/>
      <bond id="a102_a104" atomRefs2="a102 a104" order="S"/>
      <bond id="a102_a40" atomRefs2="a102 a40" order="S"/>
      <bond id="a105_a106" atomRefs2="a105 a106" order="D"/>
      <bond id="a105_a107" atomRefs2="a105 a107" order="S"/>
      <bond id="a105_a52" atomRefs2="a105 a52" order="S"/>
      <bond id="a108_a109" atomRefs2="a108 a109" order="D"/>
      <bond id="a108_a110" atomRefs2="a108 a110" order="S"/>
      <bond id="a108_a89" atomRefs2="a108 a89" order="S"/>
      <bond id="a111_a112" atomRefs2="a111 a112" order="D"/>
      <bond id="a111_a113" atomRefs2="a111 a113" order="S"/>
      <bond id="a111_a77" atomRefs2="a111 a77" order="S"/>
      <bond id="a114_a115" atomRefs2="a114 a115" order="D"/>
      <bond id="a114_a116" atomRefs2="a114 a116" order="S"/>
      <bond id="a114_a65" atomRefs2="a114 a65" order="S"/>
    </bondArray>
  </molecule>
</cml>
